# Supplementary material for: gga-miR-155 Enhances Type I Interferon Expression and Suppresses Infectious Burse Disease Virus Replication via Targeting SOCS1 and TANK
Source: Front Cell Infect Microbiol. 2018 Mar 7;8:55. doi: 10.3389/fcimb.2018.00055 (PMC5845882; doi:10.3389/fcimb.2018.00055)
Supplement: Supplementary file 1 [file DataSheet1.XLS]

## Sheet: Sheet1
Index	miR_name	miR_seq	up/down	fold_change(IBDV_Infection/Mock_Infection)	log2(fold_change)	pvalue(chi_square_2x2)	pvalue(fisher_test)	Mock_Infection(norm)	IBDV_Infection(norm)	Mock_Infection(raw)	IBDV_Infection(raw)
1	rno-miR-17-5p_R+2	CAAAGTGCTTACAGTGCAGGTAGTT	down	0.0408163	-4.61471	0.00089625	0.000215944	49	2	49	2
2	gga-miR-365-2-5p	GAGGGACTTTCAGGGGCAGCTGT	down	0.0416667	-4.58496	0.020554	0.0170084	24	1	24	1
3	PC-3p-100822_23	TCTGATCGTTTTTTCACT	down	0.0416667	-4.58496	0.020554	0.0170084	24	1	24	1
4	PC-3p-103960_22	AACAAAAAAGAAGATTATTC	down	0.0526316	-4.24793	0.0054206	0.00263457	38	2	38	2
5	gga-miR-126-3p_R-2	TCGTACCGTGAGTAATAATGC	down	0.0689655	-3.85798	0.023941	0.0197305	29	2	29	2
6	dre-miR-301a_R+4	CAGTGCAATAGTATTGTCAAAGCATT	down	0.08	-3.64386	0.014771	0.00977699	37.5	3	37.5	3
7	xtr-miR-301_R+3	CAGTGCAATAGTATTGTCAAAGCATT	down	0.08	-3.64386	0.014771	0.00977699	37.5	3	37.5	3
8	gga-miR-33-3p_L+1	CAATGTTCCTGCAGTGCAGTA	down	0.0892857	-3.48543	0.004413	0.0024452	56	5	56	5
9	gga-miR-6615-5p_L+1R-1	CTTGGGGACACCATCAGAACAGCC	down	0.0961538	-3.37851	0.00805	0.00725147	52	5	52	5
10	gga-miR-10a-5p	TACCCTGTAGATCCGAATTTGT	down	0.106061	-3.23704	0.0045863	0.00345245	66	7	66	7
11	gga-miR-128-1-5p	CGGGGCCGTAACACTGTCTGAGA	down	0.109827	-3.1867	6.8777e-06	1.48357e-06	173	19	173	19
12	gga-miR-15b-3p_L+1	CGAATCATTATTTGCTGCTTTA	down	0.111111	-3.16993	0.041627	0.0407908	36	4	36	4
13	gga-miR-2131-5p	ATGCAGAAGTGCACGGAAACAGCT	down	0.111979	-3.1587	3.5303e-11	6.07655e-13	384	43	384	43
14	gga-miR-1625-5p	TGGACCAGGGCTCTTCCTGCTGGCT	down	0.123288	-3.0199	0.0067459	0.00589826	73	9	73	9
15	oan-miR-24-2-5p_1ss17AC	GTGCCTACTGAGCTGACACGCAGT	down	0.123494	-3.01749	7.8836e-09	5.29107e-10	332	41	332	41
16	gga-miR-29b-1-5p_L-2R+1	CTGGTTTCATATGGTGGTTTAGAT	down	0.132743	-2.91329	0.0014372	0.000824997	113	15	113	15
17	hhi-mir-7641-p5_1ss13CT	CCCGATCTCGTCTGATCTCG	down	0.135747	-2.88101	0.0019729	0.00110352	110.5	15	110.5	15
18	mdo-miR-181a-5p_R+3	AACATTCAACGCTGTCGGTGAGTTTT	down	0.135762	-2.88085	0.0002982	0.000212585	151	20.5	151	20.5
19	mdo-miR-181a-5p_R+3	AACATTCAACGCTGTCGGTGAGTTTT	down	0.135762	-2.88085	0.0002982	0.000212585	151	20.5	151	20.5
20	gga-miR-1729-3p	CTACTCGGTGAGTAAGGATAGC	down	0.141732	-2.81876	0.0013969	0.000845586	127	18	127	18
21	tgu-miR-214-5p	TGCCTGTCTACACTTGCTGTGC	down	0.142857	-2.80735	0.0053235	0.00377242	98	14	98	14
22	gga-miR-214_R+1	ACAGCAGGCACAGACAGGCAGT	down	0.143251	-2.80339	1.8875e-20	4.93912e-23	1089	156	1089	156
23	gga-miR-148a-5p	AAAGTTCTGTGACACTCAGACT	down	0.146341	-2.77259	1.5809e-05	6.29022e-06	246	36	246	36
24	tgu-miR-181a-2-3p_1ss16CT	ACCATCGACCGTTGATTGTACC	down	0.147754	-2.75873	2.1342e-15	3.11756e-17	846	125	846	125
25	gga-miR-181a-3p	ACCATCGACCGTTGATTGTACC	down	0.147754	-2.75873	2.1342e-15	3.11756e-17	846	125	846	125
26	ola-miR-222_R+7	AGCTACATCTGGCTACTGGGTCTCCT	down	0.148148	-2.75489	0.0047034	0.00409105	108	16	108	16
27	mmu-miR-145a-5p	GTCCAGTTTTCCCAGGAATCCCT	down	0.151007	-2.72732	4.0805e-06	1.20068e-06	298	45	298	45
28	hhi-mir-7641-p5_1ss14CT	GCCCGATCTCGTCTGATCTCG	down	0.155172	-2.68806	1.7138e-07	3.45137e-08	406	63	406	63
29	tgu-miR-92-2-5p_L+2R-1	GGGTGGGGATTTGTTGCATTACT	down	0.156863	-2.67243	0.0096024	0.00898613	102	16	102	16
30	gga-miR-196-5p_R+1	TAGGTAGTTTCATGTTGTTGGG	down	0.166309	-2.58806	2.9368e-18	5.12259e-20	1320.83	219.667	1320.83	219.667
31	gga-miR-196-5p_R+1	TAGGTAGTTTCATGTTGTTGGG	down	0.166309	-2.58806	2.9368e-18	5.12259e-20	1320.83	219.667	1320.83	219.667
32	gga-miR-196-5p_R+1	TAGGTAGTTTCATGTTGTTGGG	down	0.166309	-2.58806	2.9368e-18	5.12259e-20	1320.83	219.667	1320.83	219.667
33	hsa-miR-1260a_1ss9TG	ATCCCACCGCTGCCACCA	down	0.16763	-2.57665	0.0017956	0.00121512	173	29	173	29
34	hsa-miR-1260a_1ss9TG	ATCCCACCGCTGCCACCA	down	0.16763	-2.57665	0.0017956	0.00121512	173	29	173	29
35	ipu-miR-7550_1ss1AT	TTCCGGCTCGAAGGACCA	down	0.169291	-2.56242	0.0001866	0.000122183	254	43	254	43
36	gga-miR-27b-5p_R-1	AGAGCTTAGCTGATTGGTGAAC	down	0.185106	-2.43357	7.3343e-06	3.31365e-06	470	87	470	87
37	gga-miR-454-3p_R+2	TAGTGCAATATTGCTTATAGGGTCT	down	0.185508	-2.43044	0	2.97954e-176	17072	3167	17072	3167
38	dre-miR-92a-3p_R+2	TATTGCACTTGTCCCGGCCTGTAT	down	0.187565	-2.41454	0	1.75258e-125	12577	2359	12577	2359
39	mmu-mir-6240-p3_1ss18GT	CTGCCCAGTGCTCTGAATGTC	down	0.187728	-2.41329	1.2571e-17	4.45817e-19	1784.5	335	1784.5	335
40	aca-miR-10c-5p_R-1_1ss12AC	TACCCTGTAGACTCGAATTTGT	down	0.189644	-2.39864	1.6651e-14	1.25445e-15	1487	282	1487	282
41	gga-miR-1552-3p_L+2R-1	CGCTAGCTGCTCTGCACTGACT	down	0.192547	-2.37672	0.013866	0.0135876	161	31	161	31
42	gga-miR-181b-5p_R+2	AACATTCATTGCTGTCGGTGGGTT	down	0.193851	-2.36698	2.9192e-47	3.39779e-51	5659	1097	5659	1097
43	gga-miR-181b-5p_R+2	AACATTCATTGCTGTCGGTGGGTT	down	0.193851	-2.36698	2.9192e-47	3.39779e-51	5659	1097	5659	1097
44	gga-miR-30e-3p_L+1	CTTTCAGTCGGATGTTTACAGC	down	0.196457	-2.34771	3.0785e-06	1.55074e-06	621	122	621	122
45	bta-miR-193a-5p	TGGGTCTTTGCGGGCGAGATGA	down	0.19764	-2.33905	0.01592	0.0168756	169.5	33.5	169.5	33.5
46	bta-miR-193a-5p	TGGGTCTTTGCGGGCGAGATGA	down	0.19764	-2.33905	0.01592	0.0168756	169.5	33.5	169.5	33.5
47	gga-miR-2954_R+2	CATCCCCATTCCACTCCTAGCAGT	down	0.199854	-2.32298	2.0092e-11	4.0239e-12	1366	273	1366	273
48	xtr-miR-221_R+2	AGCTACATTGTCTGCTGGGTTTCTT	down	0.201493	-2.3112	0.038734	0.0410685	134	27	134	27
49	gga-miR-99a-5p	AACCCGTAGATCCGATCTTGTG	down	0.203515	-2.29679	4.6746e-05	2.63256e-05	540.5	110	540.5	110
50	gga-miR-6648-3p_R+1	TCCGGCATTCTGAACGCTCCTT	down	0.20362	-2.29605	0.0002352	0.000156747	442	90	442	90
51	tgu-miR-363-5p	GTGGATCACGATGCAATTTTGA	down	0.20438	-2.29068	0.042128	0.0437438	137	28	137	28
52	gga-miR-1456-5p_L-1	AAAGGACGGAGGCGGCCCGCGC	down	0.204969	-2.28652	0.0019502	0.00153082	322	66	322	66
53	hsa-miR-199a-3p_R+2	ACAGTAGTCTGCACATTGGTTATT	down	0.207386	-2.26961	0.025389	0.0294767	176	36.5	176	36.5
54	mmu-mir-6240-p5_1ss20GT	TTCTGCCCAGTGCTCTGAATGTC	down	0.21046	-2.24838	6.1377e-48	3.22859e-51	7906.5	1664	7906.5	1664
55	mmu-mir-6240-p5_1ss20GT	TTCTGCCCAGTGCTCTGAATGTC	down	0.21046	-2.24838	6.1377e-48	3.22859e-51	7906.5	1664	7906.5	1664
56	gga-miR-23b-3p_R+2	ATCACATTGCCAGGGATTACCAC	down	0.21207	-2.23738	7.0729e-22	3.30557e-23	3579	759	3579	759
57	gga-miR-221-5p_L-1	ACCTGGCATACAATGTAGATTTCTGT	down	0.213873	-2.22517	3.4225e-05	2.34178e-05	692	148	692	148
58	gga-miR-1552-5p_R+1	TTAGTGCGCGGTAAGCTAGGGTGT	down	0.214286	-2.22239	0.0010888	0.00085436	434	93	434	93
59	hsa-miR-31-5p_R+2_1ss11CT	AGGCAAGATGTTGGCATAGCTGA	down	0.217584	-2.20036	1.8036e-09	6.45132e-10	1581	344	1581	344
60	hhi-mir-7641-p5_1ss16CT_3	ACGCCCGATCTCGTCTGATCTCG	down	0.218415	-2.19485	0.022068	0.0213375	233.5	51	233.5	51
61	hhi-mir-7641-p3_1ss16CT	ACGCCCGATCTCGTCTGATCTCG	down	0.218415	-2.19485	0.022068	0.0213375	233.5	51	233.5	51
62	gga-miR-19b-3p	TGTGCAAATCCATGCAAAACTGA	down	0.220763	-2.17943	2.6652e-38	1.50577e-40	7841	1731	7841	1731
63	PC-3p-18890_122	CTTAGATGTCCGGGGCTGCACG	down	0.222689	-2.1669	0.027799	0.0273066	238	53	238	53
64	tgu-miR-125-2-3p_R+1	ACGGGTTAGGCTCTTGGGAGCT	down	0.222965	-2.16511	2.0624e-05	1.42519e-05	897	200	897	200
65	mmu-miR-92a-3p_R+2	TATTGCACTTGTCCCGGCCTGTA	down	0.224263	-2.15674	2.0098e-19	2.02887e-20	4138	928	4138	928
66	gga-miR-30a-3p	CTTTCAGTCGGATGTTTGCAGC	down	0.227042	-2.13897	8.3967e-06	5.2552e-06	1083.5	246	1083.5	246
67	gga-miR-30c-1-3p_R+1	TGGGAGAGGATTGTTTACGCCT	down	0.22807	-2.13245	0.0076196	0.00780203	399	91	399	91
68	gga-miR-15b-5p_R-1	TAGCAGCACATCATGGTTTGC	down	0.230893	-2.1147	8.5492e-05	7.21058e-05	929	214.5	929	214.5
69	hsa-miR-23a-3p_R+3_1ss19TA	ATCACATTGCCAGGGATTACCACT	down	0.23188	-2.10855	9.9835e-30	3.75509e-31	7892	1830	7892	1830
70	tgu-miR-2954-5p_L+1	TGCTGAGAGGGCTTGGGGAGAGGA	down	0.232506	-2.10466	0.0079115	0.0075766	443	103	443	103
71	ssc-miR-23a_R+2	ATCACATTGCCAGGGATTTCCAA	down	0.236025	-2.08299	9.0885e-11	3.72251e-11	2898	684	2898	684
72	gga-miR-199-5p	CCCAGTGTTCAGACTACCTGTTC	down	0.242038	-2.04669	1.2223e-05	8.49542e-06	1570	380	1570	380
73	gga-miR-199-5p	CCCAGTGTTCAGACTACCTGTTC	down	0.242038	-2.04669	1.2223e-05	8.49542e-06	1570	380	1570	380
74	gga-miR-19a-3p	TGTGCAAATCTATGCAAAACTGA	down	0.242291	-2.04519	1.6059e-07	1.02053e-07	2270	550	2270	550
75	gga-miR-130b-3p	CAGTGCAATAATGAAAGGGCGT	down	0.245775	-2.02459	3.7862e-15	1.10366e-15	5680	1396	5680	1396
76	gga-miR-100-5p	AACCCGTAGATCCGAACTTGTG	down	0.24798	-2.01171	8.087e-19	1.7806e-19	7734.5	1918	7734.5	1918
77	hsa-mir-7641-1-p5_1ss6TC	CTCGTCTGATCTCGGAAGCT	down	0.251337	-1.99231	0.003663	0.0034491	935	235	935	235
78	gga-miR-24-3p_R+1	TGGCTCAGTTCAGCAGGAACAGT	down	0.252228	-1.9872	3.848e-24	6.2358e-25	11668	2943	11668	2943
79	gga-miR-181a-5p	AACATTCAACGCTGTCGGTGAGT	down	0.253419	-1.9804	2.6106e-25	4.43092e-26	12795	3242.5	12795	3242.5
80	gga-miR-181a-5p	AACATTCAACGCTGTCGGTGAGT	down	0.253419	-1.9804	2.6106e-25	4.43092e-26	12795	3242.5	12795	3242.5
81	gga-miR-30d_R+2	TGTAAACATCCCCGACTGGAAGCT	down	0.254157	-1.97621	0	2.76899e-108	56111	14261	56111	14261
82	dre-miR-148_R+1_1ss9TC	TCAGTGCACTACAGAACTTTGTT	down	0.256923	-1.96059	1.1828e-05	9.50609e-06	2600	668	2600	668
83	aca-miR-148b-3p_1ss20TG	TCAGTGCATCACAGAACTTGGT	down	0.259252	-1.94757	2.7566e-05	2.11869e-05	2607.5	676	2607.5	676
84	gga-miR-31-5p	AGGCAAGATGTTGGCATAGCTG	down	0.262758	-1.92819	3.6918e-68	4.70295e-70	50830	13356	50830	13356
85	hsa-miR-20b-5p_R+1	CAAAGTGCTCATAGTGCAGGTAGT	down	0.26361	-1.92352	0.047638	0.0477058	698	184	698	184
86	gga-miR-130c-3p	CAGTGCAATGTTAAAAGGGCAT	down	0.264039	-1.92117	0.0037492	0.00346335	1522.5	402	1522.5	402
87	gga-miR-16c-5p	TAGCAGCACGTAAATACTGGAG	down	0.266735	-1.90652	1.0133e-06	7.16114e-07	4882.5	1302.33	4882.5	1302.33
88	gga-miR-22-3p	AAGCTGCCAGTTGAAGAACTGT	down	0.268381	-1.89764	0	0	335694	90094	335694	90094
89	gga-miR-92-3p_R+1	TATTGCACTTGTCCCGGCCTGT	down	0.269049	-1.89406	1.0096e-68	2.37253e-70	67679	18209	67679	18209
90	gga-miR-146c-5p	TGAGAACTGAATTCCATGGACTG	down	0.272966	-1.87321	2.3242e-30	5.3961e-31	35971.5	9819	35971.5	9819
91	tgu-miR-425-5p_R+3	AATGACACGATCACTCCCGCTGAGC	down	0.273212	-1.87191	0.010092	0.00994902	1874	512	1874	512
92	gga-miR-30a-5p_R+2	TGTAAACATCCTCGACTGGAAGCT	down	0.278187	-1.84587	0	1.00994e-111	170666	47477	170666	47477
93	gga-miR-140-3p_L+1	ACCACAGGGTAGAACCACGGAC	down	0.279005	-1.84164	5.5319e-06	4.87555e-06	8197	2287	8197	2287
94	aca-miR-191-5p	CAACGGAATCCCAAAAGCAGCTG	down	0.280205	-1.83544	0.00076255	0.00071536	4875	1366	4875	1366
95	gga-miR-30c-5p	TGTAAACATCCTACACTCTCAGCT	down	0.281575	-1.82841	3.7156e-09	2.89569e-09	16322.5	4596	16322.5	4596
96	gga-miR-30c-5p	TGTAAACATCCTACACTCTCAGCT	down	0.281575	-1.82841	3.7156e-09	2.89569e-09	16322.5	4596	16322.5	4596
97	csa-let-7d_1ss10TC	TGAGGTAGTCGGTTGTATTGTT	down	0.282453	-1.82392	0.035154	0.0348461	2234	631	2234	631
98	gga-miR-16-5p	TAGCAGCACGTAAATATTGGTG	down	0.284143	-1.81531	0.0023119	0.00222946	5289	1502.83	5289	1502.83
99	gga-miR-16-5p	TAGCAGCACGTAAATATTGGTG	down	0.284143	-1.81531	0.0023119	0.00222946	5289	1502.83	5289	1502.83
100	gga-miR-222a	AGCTACATCTGGCTACTGGGTCTC	down	0.28779	-1.79691	1.5041e-13	1.09639e-13	41148	11842	41148	11842
101	gga-miR-199-3p_R+2	TACAGTAGTCTGCACATTGGTT	down	0.291696	-1.77746	0.00038149	0.000361315	14114	4117	14114	4117
102	gga-miR-199-3p_R+2	TACAGTAGTCTGCACATTGGTT	down	0.291696	-1.77746	0.00038149	0.000361315	14114	4117	14114	4117
103	gga-miR-125b-5p	TCCCTGAGACCCTAACTTGTGA	down	0.292041	-1.77576	0.0013748	0.00134418	11899	3475	11899	3475
104	xtr-miR-146b_R+2	TGAGAACTGAATTCCATGGACTGT	down	0.292747	-1.77228	0.0034927	0.00345056	10726	3140	10726	3140
105	gga-miR-27b-3p	TTCACAGTGGCTAAGTTCTGC	down	0.318086	-1.65251	0.016592	0.0168231	40596	12913	40596	12913
106	hsa-miR-26a-5p_R+1	TTCAAGTAATCCAGGATAGGCTT	down	0.329372	-1.60221	0.037261	0.0384723	5049	1663	5049	1663
107	gga-miR-221-3p	AGCTACATTGTCTGCTGGGTTTC	down	0.332051	-1.59052	3.7528e-17	5.54352e-17	61361	20375	61361	20375
108	tgu-miR-363-3p	AATTGCACGGTATCCATCTGT	down	0.333693	-1.58341	0.0072356	0.0076945	5568	1858	5568	1858
109	mmu-miR-143-3p_R+1	TGAGATGAAGCACTGTAGCTCT	down	0.337894	-1.56536	0.00012945	0.000143835	8112	2741	8112	2741
110	gga-miR-21-5p_R+1	TAGCTTATCAGACTGATGTTGAC	down	0.338224	-1.56395	0	1.05667e-208	404070	136666	404070	136666
111	gga-miR-31-3p	TGCTATGCCAACATATTGTCATC	down	0.338405	-1.56318	0.033086	0.0336527	2432	823	2432	823
112	gga-miR-107-3p_R-1	AGCAGCATTGTACAGGGCTATC	down	0.348265	-1.52174	0.00059414	0.000652619	3467.67	1207.67	3467.67	1207.67
113	gga-miR-30b-5p	TGTAAACATCCTACACTCAGCT	down	0.352438	-1.50456	0.0039362	0.0042542	1989	701	1989	701
114	gga-miR-15c-5p	TAGCAGCACATCATGGTTTGTA	down	0.358343	-1.48059	1.9082e-07	2.65124e-07	4998	1791	4998	1791
115	gga-miR-29c-3p_R+2	TAGCACCATTTGAAATCGGTTA	down	0.38058	-1.39373	3.9558e-11	8.97531e-11	3808	1449.25	3808	1449.25
116	gga-miR-29c-3p_R+2	TAGCACCATTTGAAATCGGTTA	down	0.38058	-1.39373	3.9558e-11	8.97531e-11	3808	1449.25	3808	1449.25
117	gga-miR-18b-5p_R-2	TAAGGTGCATCTAGTGCAGT	down	0.387481	-1.3678	0.031835	0.0382419	335.5	130	335.5	130
118	hsa-let-7f-2-3p_2ss20TC22CT	CTATACAGTCTACTGTCTTCCT	down	0.390671	-1.35598	0.023962	0.0271282	343	134	343	134
119	ppy-miR-27a_1ss22CT	TTCACAGTGGCTAAGTTCCGCT	down	0.407796	-1.29408	1.8812e-09	4.62909e-09	1667.5	680	1667.5	680
120	cgr-miR-27a-3p_R+1	TTCACAGTGGCTAAGTTCCGCT	down	0.407796	-1.29408	1.8812e-09	4.62909e-09	1667.5	680	1667.5	680
121	gga-miR-29b-3p	TAGCACCATTTGAAATCAGTGTT	down	0.423057	-1.24108	1.2005e-07	2.2348e-07	978	413.75	978	413.75
122	gga-miR-29b-3p	TAGCACCATTTGAAATCAGTGTT	down	0.423057	-1.24108	1.2005e-07	2.2348e-07	978	413.75	978	413.75
123	gga-miR-20a-5p	TAAAGTGCTTATAGTGCAGGTAG	down	0.423709	-1.23885	1.9412e-31	6.02844e-30	4686	1985.5	4686	1985.5
124	gga-miR-1454_L-1R+2	TACAATGATGAGACTTTGGCTCCCT	down	0.430481	-1.21598	0.00050184	0.000770034	374	161	374	161
125	gga-miR-1559-5p	TTCGATGCTTGTATGCTACTCC	down	0.433563	-1.20569	6.8436e-31	2.67361e-29	3921	1700	3921	1700
126	gga-miR-17-3p_R+1	ACTGCAGTGAAGGCACTTGTA	down	0.440994	-1.18117	0.01336	0.0164569	161	71	161	71
127	gga-miR-458a-3p	ATAGCTCTTTGAATGGTACTGC	down	0.453608	-1.14048	0.0030219	0.00400205	194	88	194	88
128	PC-5p-21208_110	CTTGACATCTTCTGCAAAGCT	down	0.473282	-1.07923	0.0058976	0.00843065	131	62	131	62
129	mmu-mir-6240-p3_1ss21GT	TTTCTGCCCAGTGCTCTGAATGTC	down	0.476819	-1.06849	3.7078e-21	7.19907e-20	1477.5	704.5	1477.5	704.5
130	gga-miR-7_R+2	TGGAAGACTAGTGATTTTGTTGTT	down	0.484108	-1.0466	0.0028373	0.00367969	136.333	66	136.333	66
131	gga-miR-7_R+2	TGGAAGACTAGTGATTTTGTTGTT	down	0.484108	-1.0466	0.0028373	0.00367969	136.333	66	136.333	66
132	gga-miR-7_R+2	TGGAAGACTAGTGATTTTGTTGTT	down	0.484108	-1.0466	0.0028373	0.00367969	136.333	66	136.333	66
133	PC-3p-29814_80	AGATAGTTGAATTAGATT	down	0.5	-1	0.04139	0.0493097	54	27	54	27
134	gga-miR-135a-3-3p_L-1R+1	TGTAGGGCGAAAAGCCATGGGT	down	-	-	0.0309	0.0297677	15	0	15	0
135	gga-miR-138-1-3p_L+2R-1	GCTACTTCACAACACCAGGGT	up	-	-	6.0091e-05	0.000747235	0	5	0	5
136	gga-miR-1458	TTCCTGTGATGCTCATGAGAA	down	-	-	0.0016189	0.000250553	32	0	32	0
137	gga-mir-1766-p3_1ss19AT	TTTGATTATCATATGTTGT	up	-	-	6.0091e-05	0.000747235	0	5	0	5
138	gga-miR-1781-5p_R-1	AACAGCTGAGTGATTTAAAGC	up	-	-	0.0018834	0.0133069	0	3	0	3
139	gga-miR-6599-3p_R+1	TGACGGATCCTGGCTCCCTCCGT	up	-	-	0.0018834	0.0133069	0	3	0	3
140	hsa-miR-219b-3p	AGAATTGCGTTTGGACAATCAGT	down	-	-	0.0089516	0.00436302	22	0	22	0
141	ppy-mir-1275-p5	TAAATATGCAAAACTTAT	up	-	-	0.00033214	0.00315331	0	4	0	4
142	mmu-mir-6240-p3_2ss15TG18AT	CGGCGGGTGTTGACGCGTTG	up	-	-	0.0018834	0.0133069	0	3	0	3
143	PC-5p-241060_8	TGATTTTTGAAGGATTTTT	up	-	-	1.3912e-08	5.58341e-07	0	10	0	10
144	PC-3p-205602_10	TGGGAACTCTAGTTAAAAT	up	2	1	9.0877e-05	0.000501716	5	10	5	10
145	PC-5p-176349_12	TCCAAGAAGAACCACGTACA	up	2	1	1.8086e-05	0.000133322	6	12	6	12
146	PC-3p-154488_14	TCTGTAACTGAAGGATAAT	up	2	1	1.8086e-05	0.000133322	6	12	6	12
147	PC-3p-87662_27	TTTTTGGGTGTATATCTTT	up	2	1	1.514e-07	2.66315e-06	9	18	9	18
148	PC-5p-162055_13	ATTCAATTAGAGCTAAAAT	up	2	1	9.0877e-05	0.000501716	5	10	5	10
149	PC-3p-258883_8	TAGGTGGACTGAAATTCC	up	2	1	9.0877e-05	0.000501716	5	10	5	10
150	PC-3p-212460_10	AATGATTTTTATCTACTGA	up	2	1	9.0877e-05	0.000501716	5	10	5	10
151	PC-5p-185801_11	AAACTGCAAGACAACTTTAT	up	2	1	3.6424e-06	3.58681e-05	7	14	7	14
152	PC-5p-76404_31	CAAATGAATGATTGTATTTA	up	2	1	1.3346e-09	5.61199e-08	12	24	12	24
153	PC-3p-176499_12	CAGATGTTTGAAAATGTTTTT	up	2	1	9.0877e-05	0.000501716	5	10	5	10
154	PC-5p-211982_10	TTTTGCTGGAGGAACATGA	up	2	1	9.0877e-05	0.000501716	5	10	5	10
155	PC-5p-84768_28	AAATATTGTCTGCAATTTT	up	2.04545	1.03242	5.8926e-17	6.01219e-14	22	45	22	45
156	PC-3p-11069_196	CCTGCTCGTTACACTGATGG	up	2.04762	1.03395	3.3902e-60	5.35695e-49	84	172	84	172
157	PC-3p-54360_44	TTTGTTGATCAATTTGTTGAT	up	2.08	1.05658	1.4817e-19	4.78297e-16	25	52	25	52
158	PC-3p-71610_33	CAAATACTGATCAATTCT	up	2.08333	1.05889	3.4811e-10	1.95562e-08	12	25	12	25
159	PC-3p-172518_12	CCTAAATTATGATTGTCTT	up	2.1	1.07039	8.0613e-09	2.54299e-07	10	21	10	21
160	PC-5p-84466_28	TTTGTAATAGAACTCAGAA	up	2.11111	1.078	3.8994e-08	9.22526e-07	9	19	9	19
161	PC-5p-72371_33	CAGATAAAGGATAAAAGTTT	up	2.125	1.08746	1.7417e-13	4.14723e-11	16	34	16	34
162	PC-5p-59360_40	AATAAAGTTGAAATGGGATT	up	2.13043	1.09115	8.6091e-19	2.06307e-15	23	49	23	49
163	PC-3p-39526_61	AAAAACTGTGAATAAAGAGC	up	2.13793	1.09622	2.0907e-23	3.77401e-19	29	62	29	62
164	PC-3p-103560_22	TCTAACTACTATAACTGCT	up	2.14286	1.09954	9.2521e-07	1.23446e-05	7	15	7	15
165	PC-3p-112830_20	AGATAACTGAAGCACTCA	up	2.14286	1.09954	9.2521e-07	1.23446e-05	7	15	7	15
166	PC-3p-137698_16	TTATTGCTTGAGAATGAGAAA	up	2.14286	1.09954	9.2521e-07	1.23446e-05	7	15	7	15
167	PC-5p-2389_692	CTATATTTTCAGTCATTGT	up	2.14732	1.10254	0	7.07031e-138	224	481	224	481
168	PC-5p-119703_19	ATTTGTTTAAATCTGTTGT	up	2.16667	1.11548	4.5482e-06	4.56718e-05	6	13	6	13
169	PC-5p-223895_9	TAATAGTTACTCACAATGT	up	2.16667	1.11548	4.5482e-06	4.56718e-05	6	13	6	13
170	PC-3p-122179_18	CGATTATTTGACCATAACC	up	2.16667	1.11548	4.5482e-06	4.56718e-05	6	13	6	13
171	PC-3p-159207_14	AATTCTGACAATGCTTCT	up	2.2	1.1375	2.2545e-05	0.000170801	5	11	5	11
172	PC-3p-257364_8	TCTTTAATTTCTTTTTGTTTT	up	2.2	1.1375	2.2545e-05	0.000170801	5	11	5	11
173	PC-3p-206516_10	AAAGATAGTTTTGTAATGT	up	2.2	1.1375	2.2545e-05	0.000170801	5	11	5	11
174	PC-5p-30588_78	CAAAGTTAGAATTACTGA	up	2.2	1.1375	2.6234e-21	1.97513e-17	25	55	25	55
175	PC-5p-145005_15	TATGGTTTACTTTTAGGGT	up	2.2	1.1375	2.2545e-05	0.000170801	5	11	5	11
176	PC-3p-132064_17	ACAGGATTTAAAATTAATTT	up	2.2	1.1375	2.053e-09	8.70608e-08	10	22	10	22
177	PC-5p-29833_80	AAAGGAATAGATGAAGCTTTT	up	2.20312	1.13955	4.7357e-52	2.67846e-42	64	141	64	141
178	PC-5p-2312_711	TTGGGTTTTAAGCAGGAGGTGTC	up	2.22874	1.15623	0	0	494	1101	494	1101
179	PC-3p-90416_26	AGAGGAAAAGTAGAAAATGA	up	2.25	1.16993	4.7569e-08	1.14236e-06	8	18	8	18
180	PC-3p-126382_18	AAGACGTCTTGGACAAAAA	up	2.25	1.16993	4.7569e-08	1.14236e-06	8	18	8	18
181	PC-3p-70716_34	CAGGTTCTGGAACAGAATT	up	2.27273	1.18442	1.0813e-10	8.20122e-09	11	25	11	25
182	PC-5p-103641_22	AAACAAAGTCATTTGTAGTT	up	2.28571	1.19265	2.3009e-07	4.16903e-06	7	16	7	16
183	hsa-mir-548bb-p3_1ss12AT_2	CAAAAGTAACTTTGGTTTTT	up	2.3	1.20163	1.1116e-05	5.67423e-05	5	11.5	5	11.5
184	hsa-mir-548bb-p3_1ss12AT_1	CAAAAGTAACTTTGGTTTT	up	2.3	1.20163	1.1116e-05	5.67423e-05	5	11.5	5	11.5
185	PC-3p-38265_63	CAGCATTGTGTTTTCCTCCT	up	2.31579	1.2115	7.0896e-18	1.26543e-14	19	44	19	44
186	PC-3p-47578_51	TAGAACTATGCCATTTATT	up	2.33333	1.22239	8.1916e-20	3.458e-16	21	49	21	49
187	PC-3p-25671_92	TGTGGATAGAATGCTAAAT	up	2.33333	1.22239	1.2958e-27	1.70708e-22	30	70	30	70
188	PC-5p-5152_376	ATAGTTGTTGAATAATTTGA	up	2.35849	1.23786	0	4.61263e-114	159	375	159	375
189	PC-5p-111881_20	AAGTAAATCATGTTGTTGG	up	2.36364	1.24101	2.6958e-11	2.75084e-09	11	26	11	26
190	PC-5p-117755_19	CTGAATGCAATCATGAACT	up	2.375	1.24793	1.1742e-08	3.81966e-07	8	19	8	19
191	PC-3p-132310_17	TGAAGGATTTTGAAGCATTT	up	2.4	1.26303	5.4481e-06	5.67415e-05	5	12	5	12
192	PC-3p-134234_17	TAGAATTTGCAGTCAAATT	up	2.4	1.26303	5.4481e-06	5.67415e-05	5	12	5	12
193	PC-5p-139814_16	TGAATATGATTGAGCTGCT	up	2.4	1.26303	5.4481e-06	5.67415e-05	5	12	5	12
194	PC-3p-163045_13	AAAGACTTTCAGAACCTGTT	up	2.4	1.26303	5.4481e-06	5.67415e-05	5	12	5	12
195	PC-5p-392403_5	AGTAATAACTCTTGTATT	up	2.4	1.26303	5.4481e-06	5.67415e-05	5	12	5	12
196	PC-3p-209588_10	TTCAAAAGTCAAAGATTTT	up	2.4	1.26303	5.4481e-06	5.67415e-05	5	12	5	12
197	PC-3p-131715_17	AAAATTTTTGAGTGTTTTA	up	2.4	1.26303	5.4481e-06	5.67415e-05	5	12	5	12
198	PC-5p-181128_12	CTAGGCTTGGATTTATTA	up	2.4	1.26303	5.4481e-06	5.67415e-05	5	12	5	12
199	PC-5p-99532_23	TTATCAGATGAAGAAAAGGC	up	2.41667	1.27302	1.414e-12	2.57409e-10	12	29	12	29
200	PC-5p-127742_18	TAACTCTTGGATCATTTTT	up	2.42857	1.28011	5.6169e-08	1.38411e-06	7	17	7	17
201	PC-3p-302878_6	TATGTATTACCTTCTACAAAT	up	2.5	1.32193	2.6686e-05	0.000212593	4	10	4	10
202	PC-3p-175389_12	TGATAGATACTCATCTTGA	up	2.5	1.32193	2.6686e-05	0.000212593	4	10	4	10
203	PC-3p-157807_14	TTTATTTTCCATGTTTTCCTTTCT	up	2.5	1.32193	2.6686e-05	0.000212593	4	10	4	10
204	PC-3p-274224_7	GATGTTTTAGAAGATCCA	up	2.5	1.32193	2.6686e-05	0.000212593	4	10	4	10
205	PC-3p-197201_11	TATTATTTGTTCAGATGTT	up	2.5	1.32193	2.6686e-05	0.000212593	4	10	4	10
206	PC-5p-190272_11	GCACTGGTGAAGGAACAGG	up	2.5	1.32193	2.6686e-05	0.000212593	4	10	4	10
207	PC-5p-156899_14	CAGCTGAAGAACCTAATTT	up	2.5	1.32193	2.6686e-05	0.000212593	4	10	4	10
208	PC-3p-117428_19	TCAACTTATAGCAAATTGT	up	2.5	1.32193	2.6896e-07	5.03923e-06	6	15	6	15
209	PC-5p-171157_13	CAAATGGCTGAGTTAGCT	up	2.5	1.32193	2.6686e-05	0.000212593	4	10	4	10
210	PC-3p-52962_46	ATGCAGTTTCAAGGATTCT	up	2.52941	1.3388	2.3648e-18	5.72051e-15	17	43	17	43
211	PC-3p-55172_44	AAGGAAAAAGAAGGATTTT	up	2.53846	1.34395	1.819e-14	7.93195e-12	13	33	13	33
212	PC-3p-189699_11	ACTTCTGTTTTTAGAGCTT	up	2.57143	1.36257	1.3489e-08	4.52449e-07	7	18	7	18
213	PC-5p-152135_14	TAAACTAGATTCTAATGTCT	up	2.6	1.37851	1.288e-06	1.84514e-05	5	13	5	13
214	PC-5p-30946_77	TCTTGAATCCCTGAAACT	up	2.6087	1.38333	2.207e-25	1.24824e-20	23	60	23	60
215	PC-3p-156055_14	AATGGATTCCATATTATCTTC	up	2.625	1.39232	6.8423e-10	4.09651e-08	8	21	8	21
216	PC-3p-153908_14	AAAATTTGGAAATTATAGC	up	2.625	1.39232	6.8423e-10	4.09651e-08	8	21	8	21
217	PC-3p-17483_131	CAAGTATCTAATACTGCT	up	2.64103	1.4011	1.2186e-42	1.54478e-34	39	103	39	103
218	PC-3p-103800_22	CATTTTTAGCATCTTGTTC	up	2.66667	1.41504	6.3626e-08	1.63005e-06	6	16	6	16
219	PC-3p-75270_31	TCAAGACTTTGTGGATCT	up	2.66667	1.41504	3.5007e-11	3.7336e-09	9	24	9	24
220	PC-5p-66372_36	TTTTGCTTTTACCTTGTTTT	up	2.7	1.43296	1.8031e-12	3.42104e-10	10	27	10	27
221	PC-5p-90575_26	TTACTACTTGATCAAAAGT	up	2.71429	1.44057	3.1926e-09	1.45822e-07	7	19	7	19
222	PC-5p-89976_26	ACAAAATTGAAGGAGTTGT	up	2.71429	1.44057	3.1926e-09	1.45822e-07	7	19	7	19
223	PC-5p-184421_11	TAAATGCTGGTTTTAACATT	up	2.75	1.45943	6.1562e-06	6.80324e-05	4	11	4	11
224	PC-3p-335978_6	TTAGATTTTTAGAAGGTTT	up	2.75	1.45943	6.1562e-06	6.80324e-05	4	11	4	11
225	PC-3p-78022_30	CAAAATGCACAAAACAACTG	up	2.75	1.45943	1.6201e-10	1.31676e-08	8	22	8	22
226	PC-5p-43317_56	CCTCTGGTGGATGAAAAGCT	up	2.76471	1.46713	8.116e-21	6.35402e-17	17	47	17	47
227	PC-5p-81608_29	TTACTTATGAAAGAATTGC	up	2.77778	1.47393	8.2918e-12	1.19766e-09	9	25	9	25
228	PC-5p-133384_17	AGGAATTTCTGAAGTCATT	up	2.8	1.48543	2.9891e-07	5.88815e-06	5	14	5	14
229	PC-5p-99083_23	TATGTCTAAAATAGTTGTA	up	2.83333	1.5025	1.4824e-08	5.1924e-07	6	17	6	17
230	PC-3p-146027_15	TAACAAGTCAAGTTGAAGGA	up	2.83333	1.5025	1.4824e-08	5.1924e-07	6	17	6	17
231	PC-5p-77876_30	AAAAACTTTTGAAATCATT	up	2.84615	1.50901	6.0109e-17	8.60207e-14	13	37	13	37
232	PC-3p-135923_16	TAAATTTTGAATGTCTTTTT	up	2.85714	1.51457	7.4593e-10	4.63923e-08	7	20	7	20
233	PC-3p-32426_74	AAAGAGAAGTAGATTCACA	up	2.89474	1.53343	4.4136e-13	1.09566e-10	9.5	27.5	9.5	27.5
234	PC-3p-47939_50	TAGGTTCAGCAAGTACTTT	up	2.92308	1.54749	1.4153e-17	2.72758e-14	13	38	13	38
235	PC-5p-13055_169	AATATCTAGTAGATTTTCT	up	2.97778	1.57424	2.6147e-58	4.33214e-47	45	134	45	134
236	gga-miR-142-3p_L-1R+1	GTAGTGTTTCCTACTTTATGGA	up	3	1.58496	0.015822	0.0437676	1	3	1	3
237	dre-miR-21_L+1R-2	ATAGCTTATCAGACTGGTGTTG	up	3	1.58496	0.015822	0.0437676	1	3	1	3
238	ppy-mir-144-p3_1ss12CT	TAGATGATGTATTAGTCTG	up	3	1.58496	0.015822	0.0437676	1	3	1	3
239	PC-5p-113542_20	TTACATCTGTAGTTCATTT	up	3	1.58496	6.8281e-08	1.84785e-06	5	15	5	15
240	PC-3p-207078_10	TACGTATTTATGGATCCA	up	3	1.58496	1.393e-06	2.13193e-05	4	12	4	12
241	PC-3p-152153_14	TTTGAAGTTGAATATGTTT	up	3	1.58496	1.393e-06	2.13193e-05	4	12	4	12
242	PC-3p-118198_19	AGAACTTTCCATATATGT	up	3	1.58496	6.8281e-08	1.84785e-06	5	15	5	15
243	PC-3p-118253_19	AAAGCAAAATTTAACCTGTT	up	3.14286	1.65208	3.9379e-11	4.53499e-09	7	22	7	22
244	PC-5p-147672_15	ATTTGTTTCCCCTGAAGCT	up	3.2	1.67807	1.5388e-08	5.71301e-07	5	16	5	16
245	PC-3p-121225_19	TTACATTTCAATTTACTGAAC	up	3.2	1.67807	1.5388e-08	5.71301e-07	5	16	5	16
246	PC-3p-139824_16	AATGTTAGGTAAATTTAA	up	3.25	1.70044	3.1023e-07	6.56012e-06	4	13	4	13
247	PC-5p-51116_47	CAGAAATTGAAGGAATGTC	up	3.27273	1.71049	1.4803e-17	3.01398e-14	11	36	11	36
248	PC-3p-104705_22	ACTGTTTTGCACGCTGGT	up	3.28571	1.71621	8.9175e-12	1.39586e-09	7	23	7	23
249	PC-5p-173906_12	AAGCTAATTGATCATATTT	up	3.33333	1.73697	6.387e-06	7.72679e-05	3	10	3	10
250	PC-5p-281724_7	AAATGCTCCACGTCCTGT	up	3.33333	1.73697	6.387e-06	7.72679e-05	3	10	3	10
251	PC-5p-182989_12	CATTAATTGAAGTAGTTTT	up	3.33333	1.73697	1.7412e-10	1.55141e-08	6	20	6	20
252	PC-3p-225588_9	TATCATTATCAGTTTCCCTT	up	3.33333	1.73697	6.387e-06	7.72679e-05	3	10	3	10
253	PC-3p-107827_21	AAAGTGATTGTTGAAACTGG	up	3.33333	1.73697	1.7412e-10	1.55141e-08	6	20	6	20
254	PC-3p-163629_13	TCTGCAAACTTTGAAATTT	up	3.33333	1.73697	6.387e-06	7.72679e-05	3	10	3	10
255	PC-3p-188647_11	TGAAACAATGTCAGAAAGT	up	3.33333	1.73697	6.387e-06	7.72679e-05	3	10	3	10
256	PC-3p-164274_13	TTGGTTTGGTTGATTGGCTT	up	3.33333	1.73697	6.387e-06	7.72679e-05	3	10	3	10
257	PC-3p-93456_25	TTTGGTAGCAACTATGCATT	up	3.44444	1.78427	1.2196e-15	1.0818e-12	9	31	9	31
258	PC-3p-135940_16	AATGGAGTTAGACAATATT	up	3.5	1.80735	6.8181e-08	1.98654e-06	4	14	4	14
259	PC-3p-141053_16	TTTGAGAAGAAGTAGTTTGCTG	up	3.5	1.80735	2.3297e-14	1.17693e-11	8	28	8	28
260	PC-3p-159734_14	TAGTACCTGAAAGCTTCAC	up	3.5	1.80735	6.8181e-08	1.98654e-06	4	14	4	14
261	PC-3p-233213_9	TGAAATTGGACTTAGAGTTA	up	3.5	1.80735	6.8181e-08	1.98654e-06	4	14	4	14
262	PC-3p-26668_89	AAAGCTTATCAATCTGTTT	up	3.6087	1.85148	6.6031e-40	3.05755e-32	23	83	23	83
263	PC-5p-261824_7	TACTTATGTTGTCATCTTT	up	3.66667	1.87447	1.3752e-06	2.31376e-05	3	11	3	11
264	PC-5p-183867_11	AAAAGACTGAATACACCCT	up	3.66667	1.87447	1.3752e-06	2.31376e-05	3	11	3	11
265	PC-5p-181032_12	TCTTCTTTTGTTGCAGCTGCT	up	3.66667	1.87447	1.3752e-06	2.31376e-05	3	11	3	11
266	PC-3p-83898_28	ACAGCACAAGAAAAACTCTTT	up	3.71429	1.89308	9.8747e-14	3.85635e-11	7	26	7	26
267	PC-5p-95966_24	AAGGTCTTTGTAAATTTT	up	3.8	1.926	1.6516e-10	1.56536e-08	5	19	5	19
268	PC-3p-97803_24	TTAATAGTTGAAGGTTTTT	up	3.8	1.926	1.6516e-10	1.56536e-08	5	19	5	19
269	PC-5p-13666_162	TAAGTTGTGCATATTCTCCT	up	3.95918	1.9852	0	6.51576e-76	49	194	49	194
270	gga-miR-3607-5p_R-2	TACATATGATGAGCTTTGCA	up	4	2	0.003069	0.0127776	1	4	1	4
271	hsa-miR-7704_R-1_1ss8GC	CGGGGTCCGCGGCGACGT	up	4	2	2.9259e-07	6.81223e-06	3	12	3	12
272	PC-3p-281376_7	TTTGAGTTTGCAGTTGGTTA	up	4	2	3.1903e-09	1.7486e-07	4	16	4	16
273	PC-3p-149839_15	AAGCAAAACAGTTAGAACTA	up	4	2	2.9259e-07	6.81223e-06	3	12	3	12
274	PC-3p-76213_31	AAAGAATAAAATAAAAACTT	up	4.16667	2.05889	8.8719e-14	3.64136e-11	6	25	6	25
275	PC-5p-64285_37	AAATTGTTGCAAGATATGT	up	4.28571	2.09954	2.2344e-16	2.89847e-13	7	30	7	30
276	PC-5p-26519_90	TAATATTTCCATTATTAGT	up	4.41176	2.14136	2.8846e-20	2.22434e-16	8.5	37.5	8.5	37.5
277	PC-3p-26519_90	TAATATTTCCATTATTAGT	up	4.41176	2.14136	2.8846e-20	2.22434e-16	8.5	37.5	8.5	37.5
278	PC-5p-224838_9	TGGACACATTATGCTTCA	up	4.66667	2.22239	1.2892e-08	5.66185e-07	3	14	3	14
279	PC-3p-149386_15	AAATTAATTATGTTTGATC	up	4.66667	2.22239	1.2892e-08	5.66185e-07	3	14	3	14
280	PC-3p-108866_21	CAAGGATTTACTTATCAAG	up	4.75	2.24793	3.0462e-11	4.20491e-09	4	19	4	19
281	PC-5p-80769_29	AGTTGATTTGAGATCTTCT	up	4.8	2.26303	7.4435e-14	3.21564e-11	5	24	5	24
282	mmu-miR-5100_R-1	TCGAATCCCAGCGGTGCCTC	up	5	2.32193	0.0005918	0.00359806	1	5	1	5
283	PC-5p-268132_7	TAATTTTGTAACTGTTTTT	up	5	2.32193	1.1839e-06	2.26979e-05	2	10	2	10
284	PC-3p-245075_8	CAGAAGCTGGAACAATGAA	up	5	2.32193	1.1839e-06	2.26979e-05	2	10	2	10
285	PC-5p-205432_10	TTACCTTCTCTCACTGTGA	up	5	2.32193	1.1839e-06	2.26979e-05	2	10	2	10
286	PC-3p-209459_10	CTATTGTATAATTCTTATT	up	5	2.32193	1.1839e-06	2.26979e-05	2	10	2	10
287	PC-3p-134554_17	AATATCTGTTGAATTATCT	up	5.25	2.39232	1.3335e-12	3.35362e-10	4	21	4	21
288	bta-mir-2285af-2-p5_1ss16CA	AAAAACTTGAACAAAATT	up	5.5	2.45943	0.00025971	0.000987743	1	5.5	1	5.5
289	bta-mir-2285af-2-p3_1ss16CA	AAAAACTTGAACAAAATT	up	5.5	2.45943	0.00025971	0.000987743	1	5.5	1	5.5
290	PC-3p-96301_24	CAAGATTTGTAAACTTTTT	up	5.75	2.52356	5.7439e-14	2.6e-11	4	23	4	23
291	PC-3p-167789_13	TGAAGATTCAACTTCTGT	up	6	2.58496	4.84e-08	1.74225e-06	2	12	2	12
292	PC-5p-163406_13	AAAGACTGAAAGTAGATTAC	up	6	2.58496	4.84e-08	1.74225e-06	2	12	2	12
293	PC-5p-177658_12	TCAGAAGTAGAATATTTTT	up	6	2.58496	4.84e-08	1.74225e-06	2	12	2	12
294	PC-5p-210602_10	TGGTTATTGGATACATGA	up	6.5	2.70044	9.7299e-09	4.74756e-07	2	13	2	13
295	PC-3p-215250_10	TGACATTTTAGAATTTCTA	up	6.5	2.70044	9.7299e-09	4.74756e-07	2	13	2	13
296	PC-5p-187438_11	AAAATCTATCAAAAAGCTTT	up	6.66667	2.73697	9.7007e-13	2.56434e-10	3	20	3	20
297	PC-3p-136253_16	GATTTAGTCCAGTAGAAGA	up	7	2.80735	1.9507e-09	1.28194e-07	2	14	2	14
298	PC-5p-96382_24	TGTATTTTCAATAAATTGT	up	7	2.80735	2.0171e-07	6.32703e-06	1.5	10.5	1.5	10.5
299	PC-3p-140590_16	AGTATTTCCATTTGCTTCTG	up	7	2.80735	1.9507e-09	1.28194e-07	2	14	2	14
300	gga-miR-155_R+2	TTAATGCTAATCGTGATAGGGGTT	up	7.54167	2.91488	0	1.23228e-85	24	181	24	181
301	PC-3p-138828_16	CATCACCATCTGCGTCTTG	up	8	3	7.7947e-11	9.13358e-09	2	16	2	16
302	mml-miR-7194-3p_L-1R-1_1ss16CT	TCAGATTCTGGATTTCTAC	up	9	3.16993	0.00048921	0.00359807	0.5	4.5	0.5	4.5
303	PC-3p-191397_11	CAACTGTAAGATTTGCAGA	up	10	3.32193	1.5853e-07	4.81867e-06	1	10	1	10
304	PC-5p-195526_11	TATGAAATTCAAGAAATTA	up	10	3.32193	1.5853e-07	4.81867e-06	1	10	1	10
305	PC-5p-196005_11	TGTTGATGAGTCAGGAACA	up	10	3.32193	1.5853e-07	4.81867e-06	1	10	1	10
306	PC-3p-190281_11	TCAGTTTTGAGTAGCTCTT	up	10	3.32193	1.5853e-07	4.81867e-06	1	10	1	10
307	PC-5p-240861_8	TGATTTAAGTAGAATTTTAGA	up	10	3.32193	1.5853e-07	4.81867e-06	1	10	1	10
308	mmu-mir-6240-p5_1ss15TG	CGGCGGGTGTTGACGCGATG	up	10.6293	3.40997	0	0	1131.5	12027	1131.5	12027
309	PC-3p-162572_13	TTTGAAACTGTAGCTGAAT	up	12	3.58496	5.968e-09	3.18429e-07	1	12	1	12
310	PC-3p-236543_8	TTTGTAACTGTAATAAAGT	up	14	3.80735	2.2595e-10	2.05674e-08	1	14	1	14
311	PC-5p-197418_11	TAAAAGTTTGTTGTTTTTTG	up	15	3.90689	4.4046e-11	5.19208e-09	1	15	1	15
312	PC-3p-68453_35	TAATTCAATGGATTTTAAT	up	34	5.08746	1.6384e-24	1.478e-20	1	34	1	34
Following miRNAs do not show significant difference (p-value<=0.05 and |logfoldchange|>=1).
313	aca-miR-16b-5p_R+4	TAGCAGCACGTAAATACTGGAGTGTA	down	0.0625	-4	0.084102	0.0930514	16	1	16	1
314	hsa-miR-7977_1ss6AG	TTCCCGGCCAACGCACCA	down	0.0625	-4	0.084102	0.0930514	16	1	16	1
315	gga-miR-26a-3p_R-1	CCTATTCTTGGTTACTTGCACT	down	0.0666667	-3.90689	0.10075	0.140712	15	1	15	1
316	gga-miR-1737	CAGCACTGCTGCGCTCGGTG	down	0.0714286	-3.80735	0.12087	0.219102	14	1	14	1
317	tgu-miR-30a-5p_1ss12TC	TGTAAACATCCCTGACTGGAAGCT	down	0.0769231	-3.70044	0.30301	0.68969	6.5	0.5	6.5	0.5
318	fru-miR-17_R+3_1ss1CA	AAAAGTGCTTACAGTGCAGGTAGTT	down	0.08	-3.64386	0.046529	0.0661418	25	2	25	2
319	dre-miR-17a-5p_R+3_1ss1CA	AAAAGTGCTTACAGTGCAGGTAGTT	down	0.08	-3.64386	0.046529	0.0661418	25	2	25	2
320	dre-miR-212_R+2	TAACAGTCTACAGTCATGGCTAC	down	0.0833333	-3.58496	0.17476	0.324137	12	1	12	1
321	gga-miR-1668-3p_R-1	TGCTGTGTCCTCACTCACCT	down	0.0909091	-3.45943	0.21071	0.316033	11	1	11	1
322	gga-miR-1649-5p_R+3	TCCTGCAGAAGGTGCGGCTGTGA	down	0.1	-3.32193	0.25461	0.476926	10	1	10	1
323	gga-miR-1805-3p_R+1	TGTATTGGAACACTACAGCTCC	down	0.1	-3.32193	0.25461	0.476926	10	1	10	1
324	PC-5p-189604_11	AAATTAGGTGGAAAATTTG	down	0.1	-3.32193	0.25461	0.476926	10	1	10	1
325	PC-3p-553680_3	TGACTGAAGCACTAGATCAAGAGGT	down	0.1	-3.32193	0.25461	0.476926	10	1	10	1
326	aca-let-7f-5p_R+1_1ss6TG	TGAGGGAGTAGATTGTATAGTTT	down	0.107143	-3.22239	0.066403	0.0882226	28	3	28	3
327	gga-miR-1453	TGGGCAGCCTCTCAGTGAGCTCT	down	0.111111	-3.16993	0.30839	0.469177	9	1	9	1
328	dre-mir-99-1-p5	CGTAGATCCGATCTTGTGA	down	0.1125	-3.152	0.033077	0.0525557	40	4.5	40	4.5
329	hsa-mir-4454-p5	ATCCGAGTCACGGCACCA	down	0.116279	-3.10434	0.12601	0.238764	21.5	2.5	21.5	2.5
330	hsa-miR-4454_L-2	ATCCGAGTCACGGCACCA	down	0.116279	-3.10434	0.12601	0.238764	21.5	2.5	21.5	2.5
331	hsa-miR-181d-5p_R+3_1ss12TC	AACATTCATTGCTGTCGGTGGGTTGT	down	0.121212	-3.04439	0.065277	0.080047	33	4	33	4
332	gga-miR-205b	CCCTTCATTCCACCGGAATCTG	down	0.125	-3	0.37457	0.695574	8	1	8	1
333	gga-miR-1651-3p_R+1	TTGCTTTTGTTGGCCTCTGCTGA	down	0.125	-3	0.37457	0.695574	8	1	8	1
334	cin-miR-4171-5p_R-2_1ss15AT	TGACTCTCTTAAGGTAGC	down	0.125	-3	0.37457	0.695574	8	1	8	1
335	aca-miR-31-5p_R+3	AGGCAAGATGTTGGCATAGCTGAA	down	0.125	-3	0.047086	0.0525557	40	5	40	5
336	bta-miR-186_R+1	CAAAGAATTCTCCTTTTGGGCTT	down	0.125	-3	0.37457	0.695574	8	1	8	1
337	pma-miR-181a-5p_R+3	AACATTCAACGCTGTCGGTGAGTTGT	down	0.130435	-2.9386	0.14485	0.17137	23	3	23	3
338	ssc-mir-1285-p5_1ss3TC	AGCGGGATCGCGCCTGTGAATAGCC	down	0.133333	-2.90689	0.41329	0.695574	7.5	1	7.5	1
339	gga-miR-3529	AGGCAGACTGTGACTTGTTGT	down	0.136364	-2.87447	0.16901	0.238764	22	3	22	3
340	gga-miR-6544-5p_R+1	TTCAGAAAAGGATATGAATTGTC	down	0.138889	-2.848	0.083275	0.0978241	36	5	36	5
341	gga-miR-1626-5p	TTTCCATGGCAGACTTTCTAGGCT	down	0.142857	-2.80735	0.4564	0.68969	7	1	7	1
342	gga-miR-3525	CAGCCATTCTGCGATTCTGTGA	down	0.142857	-2.80735	0.4564	0.68969	7	1	7	1
343	hsa-miR-106a-5p_R+1	AAAAGTGCTTACAGTGCAGGTAGC	down	0.142857	-2.80735	0.4564	0.68969	7	1	7	1
344	hsa-miR-30b-5p_L+1	ATGTAAACATCCTACACTCAGCT	down	0.142857	-2.80735	0.4564	0.68969	7	1	7	1
345	mmu-mir-1957a-p3_1ss16AT	TCAGTGGTAGAGCATTTG	down	0.142857	-2.80735	0.4564	0.68969	7	1	7	1
346	mmu-mir-1957a-p3_1ss16AT	TCAGTGGTAGAGCATTTG	down	0.142857	-2.80735	0.4564	0.68969	7	1	7	1
347	tgu-mir-7644-p3	GTTGATTGTATCTTTTTCCT	down	0.142857	-2.80735	0.29221	0.388385	14	2	14	2
348	bta-miR-129_L-1	TTTTTGCGGTCTGGGCTTGCT	down	0.142857	-2.80735	0.59844	1	3.5	0.5	3.5	0.5
349	bta-miR-129_L-1	TTTTTGCGGTCTGGGCTTGCT	down	0.142857	-2.80735	0.59844	1	3.5	0.5	3.5	0.5
350	PC-3p-126989_18	TTAGAGGACAATGGCCAATACT	down	0.142857	-2.80735	0.19705	0.237678	21	3	21	3
351	gga-miR-1663-5p_R+2_1ss5AG	TACCGCTGTCCTGGGTGCCTGG	down	0.148148	-2.75489	0.15756	0.205233	27	4	27	4
352	gga-miR-1808_L-1R+2	TTGTTGGGAATGAATACATATTGT	down	0.153846	-2.70044	0.3452	0.544456	13	2	13	2
353	gga-miR-3532-3p	TTGGAGGCTGCAGTGTCATGGT	down	0.153846	-2.70044	0.3452	0.544456	13	2	13	2
354	gga-miR-3538	GTTCGGTGATGAAACCATGGA	down	0.153846	-2.70044	0.3452	0.544456	13	2	13	2
355	gga-miR-1655-5p	TCAGCTGGTCTTGGGTAAATGC	down	0.157895	-2.66297	0.26711	0.326182	19	3	19	3
356	hhi-mir-7641-p5_1ss16CT_2	ACGCCCGATCTCGTCTGATCT	down	0.160494	-2.63941	0.11164	0.173712	40.5	6.5	40.5	6.5
357	hhi-mir-7641-p5_1ss16CT_4	ACGCCCGATCTCGTCTGATCTCGGA	down	0.160494	-2.63941	0.11164	0.173712	40.5	6.5	40.5	6.5
358	hhi-mir-7641-p5_1ss16CT_1	ACGCCCGATCTCGTCTGA	down	0.160494	-2.63941	0.11164	0.173712	40.5	6.5	40.5	6.5
359	tgu-miR-454-5p	ACCCTATCAATATTGCCTCTGCT	down	0.166667	-2.58496	0.4076	0.541581	12	2	12	2
360	gga-miR-1604	TGGGCCCAGGGCTGTGCTGGAGA	down	0.166667	-2.58496	0.55816	1	6	1	6	1
361	gga-miR-1786	ATTCTTTTCTGCTGTGTTACT	down	0.166667	-2.58496	0.4076	0.541581	12	2	12	2
362	gga-mir-3533-p5	TGTGGTATCCATGAAACTACCT	down	0.166667	-2.58496	0.55816	1	6	1	6	1
363	hsa-miR-454-3p_R+1	TAGTGCAATATTGCTTATAGGGTT	down	0.166667	-2.58496	0.24154	0.372175	24	4	24	4
364	hsa-miR-148b-3p_R-2_1ss20TG	TCAGTGCATCACAGAACTTG	down	0.166667	-2.58496	0.55816	1	6	1	6	1
365	tgu-mir-2989-1-p5_1ss1CA	ATGTTGGTAGGGACATCTGAGAG	down	0.166667	-2.58496	0.4076	0.541581	12	2	12	2
366	dre-miR-132-3p	TAACAGTCTACAGCCATGGTCG	down	0.166667	-2.58496	0.4076	0.541581	12	2	12	2
367	tni-miR-199_R+2	CCCAGTGTTCAGACTACCTGTTCCT	down	0.166667	-2.58496	0.55816	1	6	1	6	1
368	mml-miR-199a_R+2	CCCAGTGTTCAGACTACCTGTTCCT	down	0.166667	-2.58496	0.55816	1	6	1	6	1
369	PC-5p-133538_17	GAAATACCACTACTCTGAT	down	0.173913	-2.52356	0.27775	0.367566	23	4	23	4
370	gga-mir-6516-p3	TGGTCATGTATGATACTGCACAC	down	0.176471	-2.5025	0.36036	0.44218	17	3	17	3
371	gga-miR-34a-5p_R-1	TGGCAGTGTCTTAGCTGGTTGT	down	0.178571	-2.48543	0.24831	0.309052	28	5	28	5
372	gga-miR-301a-5p_L+2	GCTCTGACAATGTTGCACTACT	down	0.178571	-2.48543	0.24831	0.309052	28	5	28	5
373	tni-miR-128_L+3R-1	ATCTCACAGTGAACCGGTCTCTTT	down	0.181818	-2.45943	0.61821	1	5.5	1	5.5	1
374	tni-miR-128_L+3R-1	ATCTCACAGTGAACCGGTCTCTTT	down	0.181818	-2.45943	0.61821	1	5.5	1	5.5	1
375	PC-3p-121329_19	TTCGTGAAGCGTTCCATATTTTTT	down	0.181818	-2.45943	0.15864	0.192219	44	8	44	8
376	pma-miR-30b_2ss12CA13TC	TGTAAACATCCACGACTGGAAGCT	down	0.186047	-2.42626	0.34144	0.487791	21.5	4	21.5	4
377	gga-miR-15c-3p_R-1	CAGACCATTCTGGGCTGCCTC	down	0.1875	-2.41504	0.25165	0.339657	32	6	32	6
378	gga-miR-183	TATGGCACTGGTAGAATTCACTG	down	0.190476	-2.39232	0.36544	0.483329	21	4	21	4
379	xtr-miR-20a-5p_R+2	TAAAGTGCTTATAGTGCAGGTAGTT	down	0.191176	-2.38702	0.25239	0.364367	34	6.5	34	6.5
380	hsa-miR-32-3p_R-1_2ss15TC20TC	CAATTTAGTGTGTGCGATACT	down	0.191489	-2.38466	0.1796	0.209916	47	9	47	9
381	mmu-miR-143-5p_R+2	GGTGCAGTGCTGCATCTCTGGTC	down	0.195652	-2.35364	0.2009	0.265926	46	9	46	9
382	gga-miR-16-1-3p_L-2R+2	AGTATTAACTGTGCTGCTGAAAT	down	0.2	-2.32193	0.56683	0.743328	10	2	10	2
383	gga-miR-19b-5p	AGTTTTGCAGGTTTGCATCCAGC	down	0.2	-2.32193	0.56683	0.743328	10	2	10	2
384	gga-miR-6586-5p	TGCTGCCAGATAGAAGTTCACCT	down	0.2	-2.32193	0.68549	1	5	1	5	1
385	mmu-miR-145a-3p_R-1	ATTCCTGGAAATACTGTTCTT	down	0.2	-2.32193	0.56683	0.743328	10	2	10	2
386	cgr-miR-1260_L+1	AATCCCACCGCTGCCACCA	down	0.2	-2.32193	0.56683	0.743328	10	2	10	2
387	bta-miR-2365_L-2_1ss15CT	TTTTTGCTGTTTTTTATC	down	0.2	-2.32193	0.7746	1	2.5	0.5	2.5	0.5
388	bta-miR-2365_L-2_1ss15CT	TTTTTGCTGTTTTTTATC	down	0.2	-2.32193	0.7746	1	2.5	0.5	2.5	0.5
389	PC-5p-179172_12	CCTGAATTAGCTAAAGTTA	down	0.2	-2.32193	0.56683	0.743328	10	2	10	2
390	gga-miR-1712-3p_1ss22GT	TTCAGTTATCAGTGGAGTTTGT	down	0.202899	-2.30117	0.1434	0.156844	69	14	69	14
391	tgu-miR-1388-3p	ATCTCAGGTTCGTCAGCCCATG	down	0.203704	-2.29546	0.19902	0.243136	54	11	54	11
392	PC-3p-35740_67	TTAGATGTCCGGGGCTGCACGCG	down	0.207207	-2.27085	0.075328	0.0837531	111	23	111	23
393	hsa-miR-3120-3p_L+2R-1	TGCACAGCAAGTGTAGACAGGC	down	0.212121	-2.23704	0.1924	0.236168	66	14	66	14
394	gga-miR-1306-5p_L-2R-2	CACCTCCCCTGCAAACGTCCA	down	0.214286	-2.22239	0.55746	0.776955	14	3	14	3
395	hsa-mir-6087-p5_1ss12TC	GGGGCGAGCCCCGAGGGGC	down	0.214286	-2.22239	0.67829	1	7	1.5	7	1.5
396	gga-miR-301b-5p	GCTCTGACTTTATTGCACTACT	down	0.219512	-2.18763	0.34346	0.407957	41	9	41	9
397	gga-miR-18a-3p_R+1	ACTGCCCTAAGTGCTCCTTCTGG	down	0.222222	-2.16993	0.3896	0.479771	36	8	36	8
398	pma-miR-30g_R+1	TGTAAACATCCTTCACTCTCAGCT	down	0.222222	-2.16993	0.761	1	4.5	1	4.5	1
399	oan-miR-30c-5p_R+1_1ss13AT	TGTAAACATCCTTCACTCTCAGCT	down	0.222222	-2.16993	0.761	1	4.5	1	4.5	1
400	gga-miR-193b-3p_R-2	AACTGGCCCACAAAGTCCCGCT	down	0.223776	-2.15987	0.092277	0.108987	143	32	143	32
401	gga-miR-6553-3p_L+1	AAACACTACCCTGAGCTGCTCC	down	0.228571	-2.12928	0.43228	0.590069	35	8	35	8
402	PC-3p-141491_16	TATTTGTTGTAATTTTACT	down	0.230769	-2.11548	0.64168	0.776465	13	3	13	3
403	dre-miR-15b-5p_R+1	TAGCAGCACATCATGGTTTGTAA	down	0.231884	-2.10852	0.29067	0.371302	69	16	69	16
404	gga-miR-3523	CCGCGCAGTGCCTCGTCCTCGA	down	0.233333	-2.09954	0.49429	0.567533	30	7	30	7
405	mmu-miR-3968_L-3_1ss14AT	ATCCCACTCCTGACACCA	down	0.238095	-2.07039	0.70491	1	10.5	2.5	10.5	2.5
406	gga-miR-1467-5p	TCTCAGCTACATCGGTGTAAATC	down	0.24	-2.05889	0.56966	0.676646	25	6	25	6
407	dre-miR-199-5p_R+1	CCCAGTGTTCAGACTACCTGTTCC	down	0.241379	-2.05063	0.54848	0.69576	29	7	29	7
408	ccr-miR-363_L-1R+2	ATTGCACGGTATCCATCTGTATT	down	0.242902	-2.04155	0.052482	0.0577311	317	77	317	77
409	tgu-miR-92-3p_L-1R+1	ATTGCACTTGTCCCGGCCTGTG	down	0.244898	-2.02975	0.20038	0.223626	147	36	147	36
410	gga-miR-100-3p_L+1	CAAGCTTGTATCTATAGGTATG	down	0.245033	-2.02895	0.067021	0.068854	302	74	302	74
411	hsa-miR-146a-5p_R+1	TGAGAACTGAATTCCATGGGTTA	down	0.246575	-2.0199	0.21399	0.2567	146	36	146	36
412	hsa-mir-7641-1-p3	CTGGTTAGTACTTGGATGGGA	down	0.247059	-2.01707	0.18334	0.196675	170	42	170	42
413	bta-miR-152_R-1_1ss10GC	TCAGTGCATCACAGAACTTGG	down	0.247191	-2.0163	0.49696	0.533336	44.5	11	44.5	11
414	bta-miR-150_R-1_1ss12TC	TCTCCCAACCCCTGTACCAGTG	down	0.249027	-2.00562	0.11318	0.115581	257	64	257	64
415	gga-miR-10a-3p_L+1R-1_1ss10AC	CAAATTCGTCTCTAGGGGAAT	down	0.25	-2	0.5387	0.620419	40	10	40	10
416	gga-mir-16c-p3	TGGGGGATCGCCTGTTGCTCT	down	0.25	-2	0.73632	1	12	3	12	3
417	gga-miR-24-5p	GTGCCTACTGAGCTGATATCAGT	down	0.25	-2	0.73632	1	12	3	12	3
418	gga-miR-126-5p	CATTATTACTTTTGGTACGCG	down	0.25	-2	0.63393	0.830157	24	6	24	6
419	gga-miR-142-5p_R-2	CCCATAAAGTAGAAAGCACT	down	0.25	-2	0.84586	1	4	1	4	1
420	gga-miR-1684a-3p_L+1R-1_1ss20CG	TAAGTATGAGGAAATGGAGGTC	down	0.25	-2	0.84586	1	4	1	4	1
421	gga-miR-1703-5p_L+1R-2	CAGAGGCTGTAGGTCCCGTGCT	down	0.25	-2	0.84586	1	4	1	4	1
422	gga-miR-1736-3p	AGCACCTTCGGAACTGTCCTCA	down	0.25	-2	0.78337	1	8	2	8	2
423	gga-miR-3536_R+4	CTGCATACGAGTAGACCCTTTCTGAC	down	0.25	-2	0.84586	1	4	1	4	1
424	oan-miR-16b-3p_R+2	CCCAATATTATTGTGCTGCTTT	down	0.25	-2	0.84586	1	4	1	4	1
425	cfa-miR-429_R+1	TAATACTGTCTGGTAATGCCGTT	down	0.25	-2	0.84586	1	4	1	4	1
426	ssc-mir-1285-p3_1ss1TC	CGGGATCGCGCCTGTGAA	down	0.25	-2	0.89066	0.555753	2	0.5	2	0.5
427	age-miR-19b_R+1	TGTGCAAATCCATGCAAAACTGAT	down	0.25	-2	0.1289	0.138475	244	61	244	61
428	xla-miR-20_R+1_1ss23GA	CAAAGTGCTCATAGTGCAGGTAAT	down	0.25	-2	0.66377	0.816062	20	5	20	5
429	cgr-miR-130a-3p_R+1	CAGTGCAATGTTAAAAGGGCATC	down	0.25	-2	0.84586	1	4	1	4	1
430	mdo-miR-210-3p_L-1R+3	CTGTGCGTGTGACAGCGGCTACT	down	0.25	-2	0.84586	1	4	1	4	1
431	bta-miR-1246_L+1R+4	AAATGGATTTTTGGAGCAGGGAGT	down	0.25	-2	0.84586	1	4	1	4	1
432	ppy-miR-1537_R-4_1ss16CA	AAAACTGTCTAATTAAAG	down	0.25	-2	0.84586	1	4	1	4	1
433	PC-5p-131210_17	TGATGAAATCCCCCTATGGCCTGT	down	0.25	-2	0.63393	0.830157	24	6	24	6
434	gga-mir-1434-p3	TTGAAGAAATTTGAGTATCTGACG	down	0.25641	-1.96347	0.44387	0.47867	78	20	78	20
435	gga-miR-218-5p_R+1	TTGTGCTTGATCTAACCATGTG	down	0.259912	-1.94391	0.3883	0.492559	113.5	29.5	113.5	29.5
436	gga-miR-218-5p_R+1	TTGTGCTTGATCTAACCATGTG	down	0.259912	-1.94391	0.3883	0.492559	113.5	29.5	113.5	29.5
437	mdo-miR-22-3p	AAGCTGCCAGTTGAAGAACTGC	down	0.266667	-1.90689	0.2501	0.279524	270	72	270	72
438	tgu-miR-2970-3p_L+1	CAGATCACCTCTTGGCTGTGGGT	down	0.266667	-1.90689	0.70146	0.849281	30	8	30	8
439	PC-3p-17704_129	AGGAGCGAGTGAGGACTCGGCT	down	0.267606	-1.90182	0.41456	0.482997	142	38	142	38
440	xtr-miR-146b_R+3	TGAGAACTGAATTCCATGGACTGTA	down	0.268657	-1.89616	0.34385	0.377015	201	54	201	54
441	gga-miR-1677-3p_L+1	TTGACTTCAGTAGGAGCAGGATT	down	0.269231	-1.89308	0.56094	0.636954	78	21	78	21
442	gga-miR-223_R+1	TGTCAGTTTGTCAAATACCCCA	down	0.27027	-1.88753	0.69637	0.863822	37	10	37	10
443	gga-miR-130c-5p	GCCCTTTTTATGTTGTACTACT	down	0.272727	-1.87447	0.68974	0.755856	44	12	44	12
444	gga-miR-106-3p_R+1	ACTGCAGTATAAGCACTTCTGGC	down	0.272931	-1.87339	0.073447	0.0753623	894	244	894	244
445	gga-miR-1684b-3p	AAGTATGAGGAAATGGAGATCT	down	0.274151	-1.86696	0.25724	0.286864	383	105	383	105
446	dre-miR-26a-5p_R+2	TTCAAGTAATCCAGGATAGGCTTA	down	0.278146	-1.84609	0.52719	0.554755	151	42	151	42
447	gga-miR-6548-5p	AACAACAGCTGCGTGCCATGCC	down	0.28	-1.8365	0.80848	1	25	7	25	7
448	dre-miR-30e-3p_R+1	CTTTCAGTCGGATGTTTGCAGCC	down	0.28	-1.8365	0.80848	1	25	7	25	7
449	gga-mir-3535-p5	TTATCTGAAATGCTGATGAAACC	down	0.284314	-1.81444	0.67464	0.758051	102	29	102	29
450	bta-miR-199c_L-1R+4	ACAGTAGTCTGCACATTGGTTAA	down	0.285097	-1.81047	0.38567	0.412453	463	132	463	132
451	gga-miR-130a-3p_R-2	CAGTGCAATATTAAAAGGGC	down	0.285473	-1.80857	0.093753	0.0944402	1779.5	508	1779.5	508
452	gga-miR-20a-3p_L-5	ACTGCATTATAAGCACTTAAAGT	down	0.285714	-1.80735	0.88302	1	14	4	14	4
453	gga-miR-1306-3p_R-1	TGGACGTTGGCTCTGGTGGTGA	down	0.285714	-1.80735	0.83516	1	28	8	28	8
454	oan-miR-125-5p_1ss18TC	TCCCTGAGACCCTAACTCGTGA	down	0.285714	-1.80735	0.94135	1	3.5	1	3.5	1
455	dre-miR-125c-5p	TCCCTGAGACCCTAACTCGTGA	down	0.285714	-1.80735	0.94135	1	3.5	1	3.5	1
456	ola-miR-222_R+6	AGCTACATCTGGCTACTGGGTCTCC	down	0.286104	-1.80539	0.45838	0.481903	367	105	367	105
457	gga-miR-146b-5p_R+2	TGAGAACTGAATTCCATAGGCGTT	down	0.289544	-1.78814	0.26639	0.278474	1119	324	1119	324
458	gga-miR-99a-3p_R+2	CAAGCTCGCTTCTATGGGTCTGT	down	0.290598	-1.7829	0.73301	0.774879	117	34	117	34
459	gga-miR-17-5p_R-1	CAAAGTGCTTACAGTGCAGGTAG	down	0.293405	-1.76904	0.093234	0.0980541	3836	1125.5	3836	1125.5
460	tgu-miR-30d-3p_L+1R-1	CTTTCAGTCAGATGTTTGCTGC	down	0.293671	-1.76773	0.70799	0.768749	197.5	58	197.5	58
461	gga-miR-20b-3p_L+1R-1	TACTGTAATGTGGGCACTTACA	down	0.294118	-1.76553	0.91482	1	17	5	17	5
462	PC-5p-54914_44	TTTGGTGATAATGTAAGT	down	0.294118	-1.76553	0.87977	1	34	10	34	10
463	gga-miR-125b-3p	ACAAGTCAGGCTCTTGGGACCT	down	0.29479	-1.76224	0.32351	0.334983	1574	464	1574	464
464	bta-miR-425-5p_L+1R+2_1ss20TC	AATGACACGATCACTCCCGCTGAGT	down	0.296296	-1.75489	0.90698	1	27	8	27	8
465	dre-miR-210-5p	AGCCACTGACTAACGCACATTG	down	0.297101	-1.75097	0.66602	0.685101	414	123	414	123
466	gga-miR-32-5p	TATTGCACATTACTAAGTTGC	down	0.3	-1.73697	0.91626	1	40	12	40	12
467	tgu-miR-19b-2-5p	AGTTTTGCAGGTTTGCATCCCAGC	down	0.3	-1.73697	0.95807	1	10	3	10	3
468	ccr-miR-92b	TATTGCACTCGTCCCGGCCTCC	down	0.3	-1.73697	0.95807	1	10	3	10	3
469	PC-3p-162431_13	CCTGTTTCTGTATCTGTATCT	down	0.3	-1.73697	0.95807	1	10	3	10	3
470	tgu-miR-125-5p_R+1	TCCCTGAGACCCTAACTTGTGAC	down	0.302632	-1.72437	0.8778	0.933495	152	46	152	46
471	gga-miR-365-3p	TAATGCCCCTAAAAATCCTTAT	down	0.302956	-1.72282	0.86468	0.942534	203	61.5	203	61.5
472	gga-miR-365-3p	TAATGCCCCTAAAAATCCTTAT	down	0.302956	-1.72282	0.86468	0.942534	203	61.5	203	61.5
473	mdo-miR-22-3p_1ss21GC	AAGCTGCCAGTTGAAGAACTCC	down	0.303797	-1.71882	0.9247	1	79	24	79	24
474	gga-miR-1563_R+2	GCACATGATGAGGAAGCACTGAAACT	down	0.304348	-1.71621	0.96264	1	23	7	23	7
475	gga-miR-7b_R+3	TGGAAGACTAGTGATTTTTGTTGTT	down	0.304924	-1.71348	0.80308	0.85491	792	241.5	792	241.5
476	gga-miR-301b-3p_R-2	CAGTGCAATAGTATTGTCAAAGC	down	0.306301	-1.70698	0.70447	0.716087	3206	982	3206	982
477	mmu-mir-6236-p5	CTGAAAATGGATGGCGCTGGAGC	down	0.307244	-1.70254	0.89839	0.966538	600.5	184.5	600.5	184.5
478	mmu-mir-6236-p5	CTGAAAATGGATGGCGCTGGAGC	down	0.307244	-1.70254	0.89839	0.966538	600.5	184.5	600.5	184.5
479	gga-miR-148a-3p	TCAGTGCACTACAGAACTTTGT	down	0.307692	-1.70044	0.17476	0.175625	86437	26596	86437	26596
480	mmu-let-7j_1ss8TG	TGAGGTAGTAGTTTGTGCTGTTAT	down	0.307692	-1.70044	0.98704	1	13	4	13	4
481	gga-miR-30e-5p_R+5	TGTAAACATCCTTGACTGGAAGCT	down	0.307787	-1.7	0.36047	0.363878	43020	13241	43020	13241
482	gga-miR-146a-5p_R+1	TGAGAACTGAATTCCATGGGTTG	down	0.307866	-1.69962	0.51419	0.516503	23448.5	7219	23448.5	7219
483	tgu-miR-153-3p_R+2	TTGCATAGTCACAAAAGTGATCGT	down	0.307882	-1.69955	0.93242	0.959335	406	125	406	125
484	gga-miR-106-5p_R+1	AAAAGTGCTTACAGTGCAGGTAG	down	0.308635	-1.69602	0.87243	0.90738	2814	868.5	2814	868.5
485	gga-miR-26a-5p_R+1	TTCAAGTAATCCAGGATAGGCT	down	0.309254	-1.69314	0.63159	0.634052	52908	16362	52908	16362
486	dre-miR-210-3p_R-2	CTGTGCGTGTGACAGCGGCT	down	0.30943	-1.69231	0.95476	0.974308	1018	315	1018	315
487	gga-miR-130a-5p	GCCCTTTTTCTGTTGTACTACT	down	0.31	-1.68966	0.99295	1	100	31	100	31
488	tgu-miR-1388-5p	AGGACTGTCTAACCTGAGAATG	down	0.310345	-1.68806	0.99853	1	29	9	29	9
489	gga-miR-20b-5p	CAAAGTGCTCATAGTGCAGGTAG	down	0.311999	-1.68039	0.90623	0.890784	2742	855.5	2742	855.5
490	gga-miR-130b-5p	CCTCTTTCCCTGTTGCACTACT	down	0.31223	-1.67932	0.94512	0.937938	695	217	695	217
491	gga-miR-138-5p_R+6	AGCTGGTGTTGTGAATCAGGCCG	down	0.312391	-1.67858	0.96136	0.951703	286.5	89.5	286.5	89.5
492	gga-miR-138-5p_R+6	AGCTGGTGTTGTGAATCAGGCCG	down	0.312391	-1.67858	0.96136	0.951703	286.5	89.5	286.5	89.5
493	gga-miR-455-3p_L-1R+1	GCAGTCCATGGGCATATACACC	down	0.313084	-1.67538	0.95396	0.944124	214	67	214	67
494	gga-miR-103-3p	AGCAGCATTGTACAGGGCTATGA	down	0.314033	-1.67101	0.69977	0.706464	5028.67	1579.17	5028.67	1579.17
495	gga-miR-103-3p	AGCAGCATTGTACAGGGCTATGA	down	0.314033	-1.67101	0.69977	0.706464	5028.67	1579.17	5028.67	1579.17
496	gga-miR-1635_R-3	TGCCCAGGCTGTGCTGTGCTCT	down	0.315789	-1.66297	0.97157	1	19	6	19	6
497	gga-miR-6694-3p	TTAAGAGTAGGGATTCTGTTCC	down	0.315789	-1.66297	0.97157	1	19	6	19	6
498	PC-5p-93479_25	AAAACTTCTGATCTTGAAGC	down	0.315789	-1.66297	0.97157	1	19	6	19	6
499	mdo-miR-210-5p_L+1R-1	GAGCCACTGACTAACGCACATT	down	0.316206	-1.66107	0.88837	0.897456	253	80	253	80
500	gga-miR-128-3p	TCACAGTGAACCGGTCTCTTT	down	0.317419	-1.65554	0.50773	0.506453	3812	1210	3812	1210
501	gga-miR-128-3p	TCACAGTGAACCGGTCTCTTT	down	0.317419	-1.65554	0.50773	0.506453	3812	1210	3812	1210
502	pma-miR-456_R+1_1ss22AC	CAGGCTGGTTAGATGGTTGTCCC	down	0.318182	-1.65208	0.95546	1	22	7	22	7
503	gga-miR-456-3p_1ss22AT	CAGGCTGGTTAGATGGTTGTCT	down	0.318636	-1.65002	0.49639	0.493556	2903	925	2903	925
504	gga-miR-455-5p	TATGTGCCCTTGGACTACATCG	down	0.320843	-1.64006	0.74012	0.729048	427	137	427	137
505	gga-miR-15a_R+1	TAGCAGCACATAATGGTTTGTG	down	0.322039	-1.63469	0.48484	0.478659	1520	489.5	1520	489.5
506	hsa-mir-7641-2-p5	GAAGCTAAGCAGGGTCGGGCCTGGTT	down	0.323782	-1.6269	0.5046	0.507047	1047	339	1047	339
507	gga-miR-21-3p_L-1R+1	AACAACAGTCGGTAGGCTGTCT	down	0.324251	-1.62482	0.19558	0.199408	3670	1190	3670	1190
508	gga-mir-202-p5_1ss3CT	TTTTTTGAGAGTTTGATC	down	0.325	-1.62149	0.70647	0.714145	280	91	280	91
509	gga-miR-190a-5p_R+1	TGATATGTTTGATATATTAGGTT	down	0.325581	-1.61891	0.75886	0.755575	172	56	172	56
510	mdo-miR-182-5p_R+2	TTTGGCAATGGTAGAACTCACACT	down	0.325926	-1.61738	0.78089	0.792055	135	44	135	44
511	gga-miR-301a-3p_R-2	CAGTGCAATAATATTGTCAAAGC	down	0.329652	-1.60098	0.073531	0.0749202	3622	1194	3622	1194
512	gga-miR-219b_R+1	CACAAGAATTGCGTTTGGACAAT	down	0.330848	-1.59576	0.1436	0.146193	2146	710	2146	710
513	gga-miR-140-5p_L+1	CAGTGGTTTTACCCTATGGTAG	down	0.333333	-1.58496	0.46989	0.484966	417	139	417	139
514	gga-miR-146b-3p_L+2R+1	TGCCCTATGGATTCAGTTCTGCA	down	0.333333	-1.58496	0.95113	1	3	1	3	1
515	gga-miR-153-3p_R+2	TTGCATAGTCACAAAAGTGATC	down	0.333333	-1.58496	0.891	0.798286	15	5	15	5
516	gga-mir-223-p5	CGTGTATTTGACAAGCTGAGTTT	down	0.333333	-1.58496	0.95113	1	3	1	3	1
517	gga-miR-460b-5p_R-4	TCCTCATTGTACATGCTG	down	0.333333	-1.58496	0.95113	1	3	1	3	1
518	gga-miR-499-5p_R-2	TTAAGACTTGTAGTGATGTTT	down	0.333333	-1.58496	0.87119	0.826172	21	7	21	7
519	gga-miR-1560-3p	GCATCTCTGGACGCGCTCGTTC	down	0.333333	-1.58496	0.91546	1	9	3	9	3
520	gga-miR-1597-3p	TGAGGAGCTCTGCAAGCATGCA	down	0.333333	-1.58496	0.95113	1	3	1	3	1
521	gga-miR-1649-3p_L+1R+2	GCTCCGTGCACTCTGCAGGCACC	down	0.333333	-1.58496	0.91546	1	9	3	9	3
522	gga-miR-1650	TCCTCTGAGCTCAGCTTCGCCTCT	down	0.333333	-1.58496	0.95113	1	3	1	3	1
523	gga-miR-1781-3p	TTTAAATCATGCAGCTGTTGA	down	0.333333	-1.58496	0.91546	1	9	3	9	3
524	gga-mir-1786-p5	TAACACAACAGGAAACAAATTC	down	0.333333	-1.58496	0.95113	1	3	1	3	1
525	gga-mir-3607-p3	TTGATGCTGTAAACGCTTTCTGATGT	down	0.333333	-1.58496	0.93093	1	6	2	6	2
526	gga-miR-6550-3p_L-2R+3	TCCACCCTCGGCTGCTTTGAAGT	down	0.333333	-1.58496	0.93093	1	6	2	6	2
527	gga-miR-6575-5p	TTGTCAGCTTGGGGAAGCTCTT	down	0.333333	-1.58496	0.95113	1	3	1	3	1
528	gga-mir-6643-p3	CCACCCCTGCCAGCCTTGGGA	down	0.333333	-1.58496	0.95113	1	3	1	3	1
529	hsa-miR-23a-3p_R-2	ATCACATTGCCAGGGATTT	down	0.333333	-1.58496	0.87119	0.826172	21	7	21	7
530	dre-miR-27d_R-1	TTCACAGTGGCTAAGTTCTTC	down	0.333333	-1.58496	0.95113	1	3	1	3	1
531	oan-miR-103-3p_R+1	AGCAGCATTGTACAGGGCTATGAC	down	0.333333	-1.58496	0.96543	0.555752	1.5	0.5	1.5	0.5
532	oan-miR-103-3p_R+1	AGCAGCATTGTACAGGGCTATGAC	down	0.333333	-1.58496	0.96543	0.555752	1.5	0.5	1.5	0.5
533	mmu-mir-1957a-p5_1ss19AT	AGCTCAGTGGTAGAGCATTTG	down	0.333333	-1.58496	0.95113	1	3	1	3	1
534	hsa-mir-6087-p5	GAGGGGCTCTCGCTTCTG	down	0.333333	-1.58496	0.95113	1	3	1	3	1
535	mmu-mir-6367-p5_1ss12GC	AGTAGAAGCAACAACAGGA	down	0.333333	-1.58496	0.96543	0.555752	1.5	0.5	1.5	0.5
536	mmu-mir-6367-p3_1ss12GC	AGTAGAAGCAACAACAGGA	down	0.333333	-1.58496	0.96543	0.555752	1.5	0.5	1.5	0.5
537	tni-miR-128_R+1_1ss22TA	TCACAGTGAACCGGTCTCTTTAG	down	0.333333	-1.58496	0.95113	1	3	1	3	1
538	pma-miR-138a_R+2	AGCTGGTGTTGTGAATCAGGCCGGA	down	0.333333	-1.58496	0.95113	1	3	1	3	1
539	bta-miR-378	ACTGGACTTGGAGTCAGAAGGC	down	0.333333	-1.58496	0.95113	1	3	1	3	1
540	bta-miR-2325a_R-2_1ss1GT	TTTTTGTTTGGGTTTTTT	down	0.333333	-1.58496	0.95113	1	3	1	3	1
541	gga-miR-18b-3p_R-3	TACTGCCCTAAATGCTCCTTCT	down	0.337209	-1.56828	0.70139	0.742074	86	29	86	29
542	dre-miR-30e-5p_R+2_1ss13TC	TGTAAACATCCTCGACTGGAAGCC	down	0.341102	-1.55173	0.46724	0.428554	236	80.5	236	80.5
543	gga-miR-101-3p	GTACAGTACTGTGATAACTGAA	down	0.341215	-1.55125	0.052135	0.0556424	1670.5	570	1670.5	570
544	gga-miR-101-3p	GTACAGTACTGTGATAACTGAA	down	0.341215	-1.55125	0.052135	0.0556424	1670.5	570	1670.5	570
545	gga-miR-16-2-3p_L+1R-2	CCCAATATTATTGTGCTGCTT	down	0.341772	-1.54889	0.54337	0.57171	158	54	158	54
546	dre-miR-24_R+1	TGGCTCAGTTCAGCAGGAACAGA	down	0.346667	-1.52838	0.49413	0.507972	150	52	150	52
547	sha-miR-125a_R+2	TCCCTGAGACCCTAACTTGTGAAA	down	0.348315	-1.52154	0.43635	0.44776	178	62	178	62
548	gga-miR-133a-3p_L+1	TTTGGTCCCCTTCAACCAGCTGT	down	0.351852	-1.50696	0.58871	0.633285	72	25.3333	72	25.3333
549	gga-miR-133a-3p_L+1	TTTGGTCCCCTTCAACCAGCTGT	down	0.351852	-1.50696	0.58871	0.633285	72	25.3333	72	25.3333
550	tgu-miR-2970-5p_1ss21GT	GACAGTCAGCAGTTGGTCTGT	down	0.352113	-1.50589	0.22697	0.237502	355	125	355	125
551	gga-miR-215-5p_R+1	ATGACCTATGAATTGACAGACT	down	0.354369	-1.49668	0.3323	0.324985	206	73	206	73
552	pma-miR-221	AGCTACATTGTCTGCTGGGTTC	down	0.357143	-1.48543	0.78835	0.788513	14	5	14	5
553	PC-5p-132486_17	TGAGAAGGTAGAAGGCATA	down	0.357143	-1.48543	0.78835	0.788513	14	5	14	5
554	gga-miR-18a-5p_R+1	TAAGGTGCATCTAGTGCAGATAG	down	0.357236	-1.48505	0.15915	0.164311	383.5	137	383.5	137
555	gga-miR-1434_R+4	GTGCGTGATGATGGAAAATTTCTT	down	0.361257	-1.4689	0.28123	0.274732	191	69	191	69
556	gga-miR-30c-2-3p_L+1	CTGGGAGAAGGCTGTTTACTCT	down	0.362179	-1.46522	0.16096	0.170788	312	113	312	113
557	gga-miR-6548-3p_L+1R-1	CAGAGGTGCCCCGCTGTTGCTG	down	0.363636	-1.45943	0.78679	0.764174	11	4	11	4
558	gga-miR-1451-5p	TCGCACAGGAGCAAGTTACCGC	down	0.364829	-1.45471	0.10371	0.109745	381	139	381	139
559	tgu-miR-19a-5p_L+2	GTTAGTTTTGCATAGTTGCACT	down	0.367347	-1.44478	0.54188	0.565416	49	18	49	18
560	gga-miR-429-3p	TAATACTGTCTGGTAATGCCGT	down	0.37013	-1.4339	0.25711	0.257432	154	57	154	57
561	pma-miR-30a-5p_R+2	TGTAAACATCCTCGACTGGAAGCCA	down	0.373626	-1.42033	0.35701	0.345351	91	34	91	34
562	gga-miR-1684a-5p	AGCTCTGCTTCCTCATACATAC	down	0.375	-1.41504	0.84366	0.63225	4	1.5	4	1.5
563	gga-miR-1684a-5p	AGCTCTGCTTCCTCATACATAC	down	0.375	-1.41504	0.84366	0.63225	4	1.5	4	1.5
564	hsa-mir-6087-p3_1ss13TC	GGGGGCGAGCCCCGAGGGGC	down	0.375	-1.41504	0.73266	0.571757	12	4.5	12	4.5
565	mdo-mir-7386d-p3_1ss17CT_1	TATTTTGTTGATTCTGTT	down	0.375	-1.41504	0.84366	0.63225	4	1.5	4	1.5
566	mdo-mir-7386d-p3_1ss17CT_2	TATTTTGTTGATTCTGTTA	down	0.375	-1.41504	0.84366	0.63225	4	1.5	4	1.5
567	hhi-mir-7641-p3_1ss10CT	GATCTCGTCTGATCTCGGA	down	0.375	-1.41504	0.78032	0.729215	8	3	8	3
568	PC-3p-108950_21	GAAGAATTTGATTGATCTT	down	0.375	-1.41504	0.69327	0.624447	16	6	16	6
569	PC-3p-103920_22	AGAAAATCTCTTGCTTTTTT	down	0.375	-1.41504	0.69327	0.624447	16	6	16	6
570	PC-3p-107186_21	CGTGACATAATTTTTCTCC	down	0.375	-1.41504	0.69327	0.624447	16	6	16	6
571	mmu-miR-6240_L-1R-7	CAAAGCATCGCGAAGGCC	down	0.378995	-1.39975	0.27384	0.253023	109.5	41.5	109.5	41.5
572	PC-3p-85026_28	AAAATGTCCTAATTCTGGT	down	0.380952	-1.39232	0.62233	0.66211	21	8	21	8
573	gga-miR-22-5p	AGTTCTTCAGTGGCAAGCTTTA	down	0.384615	-1.37851	0.10337	0.110761	208	80	208	80
574	gga-miR-194_R+1	TGTAACAGCAACTCCATGTGGAC	down	0.387755	-1.36678	0.41046	0.394671	49	19	49	19
575	gga-miR-146c-3p_R-1	AGTCCATGGTATTCAGTTCTC	down	0.393258	-1.34645	0.23561	0.245301	89	35	89	35
576	gga-mir-7b-p3	CAACAAATCACAGTCTACCATA	down	0.4	-1.32193	0.33751	0.327379	50	20	50	20
577	gga-miR-34b-5p_L-1R+1_1	AGGCAGTGTAGTTAGCTGATTGC	down	0.4	-1.32193	0.76167	0.672628	5	2	5	2
578	gga-miR-34b-5p_L-1R+1_2	AGGCAGTGTAGTTAGCTGATTGT	down	0.4	-1.32193	0.76167	0.672628	5	2	5	2
579	gga-mir-219b-p5	GATGTCCAGACACAATTCTTG	down	0.4	-1.32193	0.29342	0.304683	60	24	60	24
580	gga-miR-1676-5p_L-2R+3	TGACTCATCCCCTTTGCTCCTCT	down	0.4	-1.32193	0.76167	0.672628	5	2	5	2
581	gga-miR-1801	CCCGGCATGCTGCACTGTCCTG	down	0.4	-1.32193	0.76167	0.672628	5	2	5	2
582	hsa-miR-4454_L-3R+1	TCCGAGTCACGGCACCAT	down	0.4	-1.32193	0.57044	0.638381	17.5	7	17.5	7
583	hsa-miR-6087_L+1_1ss13GC	GTGAGGCGGGGGCGCGAGC	down	0.4	-1.32193	0.76167	0.672628	5	2	5	2
584	hsa-miR-23a-5p_2ss12GC17GC	GGGGTTCCTGGCGATGCGATTT	down	0.4	-1.32193	0.76167	0.672628	5	2	5	2
585	oan-miR-24-3p_2ss21AC22GC	TGGCTCAGTTCAGCAGGAACCC	down	0.4	-1.32193	0.66798	0.752748	10	4	10	4
586	tgu-miR-153-3p_R+2_1ss18TA	TTGCATAGTCACAAAAGAGATCGT	down	0.4	-1.32193	0.66798	0.752748	10	4	10	4
587	PC-3p-110570_21	AAAGATTTAGATGTTTTTGT	down	0.4	-1.32193	0.59936	0.609111	15	6	15	6
588	PC-3p-121503_19	TGAACAACTAGATCACAGA	down	0.4	-1.32193	0.59936	0.609111	15	6	15	6
589	PC-3p-111200_21	TAAATGATGAGTTCTCTTG	down	0.4	-1.32193	0.59936	0.609111	15	6	15	6
590	PC-5p-277055_7	CAACTTCTGGTTTTTTCTCA	down	0.4	-1.32193	0.66798	0.752748	10	4	10	4
591	gga-miR-1559-3p_L-2R+2	TTACATGTATGCATCGAGCAGA	down	0.402985	-1.3112	0.25176	0.274358	67	27	67	27
592	gga-miR-1451-3p_1ss23CT	CGTAACTCGCTGCTGTGAGAGGT	down	0.408163	-1.29278	0.30155	0.321272	49	20	49	20
593	PC-5p-117259_19	AGCTTTTACTACTGTAGCT	down	0.409091	-1.28951	0.48481	0.525726	22	9	22	9
594	gga-miR-204	TTCCCTTTGTCATCCTATGCCT	down	0.413793	-1.27302	0.62813	0.752747	9.66667	4	9.66667	4
595	gga-miR-204	TTCCCTTTGTCATCCTATGCCT	down	0.413793	-1.27302	0.62813	0.752747	9.66667	4	9.66667	4
596	gga-miR-204	TTCCCTTTGTCATCCTATGCCT	down	0.413793	-1.27302	0.62813	0.752747	9.66667	4	9.66667	4
597	hhi-mir-7641-p3_1ss12CT	CCGATCTCGTCTGATCTCG	down	0.416667	-1.26303	0.69519	0.450516	6	2.5	6	2.5
598	bta-miR-25	CATTGCACTTGTCTCGGTCTGA	down	0.416667	-1.26303	0.57949	0.571757	12	5	12	5
599	PC-3p-129091_17	AGTGTTTTGATGTATTTTG	down	0.416667	-1.26303	0.57949	0.571757	12	5	12	5
600	ssc-mir-1285-p3_1ss24TC	ATCGCGCCTGTGAATAGCCACTGCA	down	0.421384	-1.24679	0.13695	0.124068	79.5	33.5	79.5	33.5
601	ssc-mir-1285-p5_1ss24TC	ATCGCGCCTGTGAATAGCCACTGCA	down	0.421384	-1.24679	0.13695	0.124068	79.5	33.5	79.5	33.5
602	gga-miR-10b-5p	TACCCTGTAGAACCGAATTTGT	down	0.428571	-1.22239	0.63925	0.709642	7	3	7	3
603	gga-miR-101-2-5p_R-1	TCAGTTATCACAGTGCTGATGC	down	0.428571	-1.22239	0.29457	0.317731	35	15	35	15
604	gga-miR-1769-3p_R-1	AGTGTGAAATCTGCCTGAAAGT	down	0.428571	-1.22239	0.50739	0.597822	14	6	14	6
605	gga-miR-6651-5p_L+1R-2	CACCAGGTTGCCTAAGGAGG	down	0.428571	-1.22239	0.63925	0.709642	7	3	7	3
606	oan-miR-16b-5p_1ss21TG	TAGCAGCACGTAAATATTGGGG	down	0.428571	-1.22239	0.34851	0.353708	28	12	28	12
607	mmu-mir-1983-p5	AATCGGTTAGCGCGCGGTACT	down	0.428571	-1.22239	0.50739	0.597822	14	6	14	6
608	mmu-mir-1983-p5	AATCGGTTAGCGCGCGGTACT	down	0.428571	-1.22239	0.50739	0.597822	14	6	14	6
609	PC-3p-159178_14	TGATTTAGAGAACCTTGA	down	0.4375	-1.19265	0.4473	0.462862	16	7	16	7
610	gga-miR-133c-3p_L+1R-1	TTTGGTCCCCTTCAACCAGCTG	down	0.444444	-1.16993	0.72918	1	3	1.33333	3	1.33333
611	hsa-mir-3976-p5_1ss17GT	TTTGGCTGTTTTTATGTC	down	0.444444	-1.16993	0.67154	0.672628	4.5	2	4.5	2
612	hsa-mir-3976-p5_1ss17GT	TTTGGCTGTTTTTATGTC	down	0.444444	-1.16993	0.67154	0.672628	4.5	2	4.5	2
613	gga-miR-1798-5p_R+2	AACGTGACACTTTAGAAAACCT	down	0.454545	-1.1375	0.47739	0.554997	11	5	11	5
614	PC-5p-74085_32	ACACTTTTGTAATCTCCTGT	down	0.454545	-1.1375	0.21846	0.234384	33	15	33	15
615	hsa-let-7e-5p_R+1_1ss9GT	TGAGGTAGTAGGTTGTATAGTTC	down	0.456522	-1.13124	0.29798	0.230204	23	10.5	23	10.5
616	hsa-let-7e-5p_R+1_1ss9GT	TGAGGTAGTAGGTTGTATAGTTC	down	0.456522	-1.13124	0.29798	0.230204	23	10.5	23	10.5
617	PC-5p-122059_19	ACAGCAGAAAAAGTAGAAATT	down	0.461538	-1.11548	0.41911	0.421229	13	6	13	6
618	PC-5p-70818_34	TAAGTGCTGGCCGTTGTCCTCT	down	0.484848	-1.04439	0.14038	0.1769	33	16	33	16
619	tgu-miR-7-1-3p_R+1	CAACAAATCACAGTCTGCCATA	down	0.5	-1	0.12226	0.120426	31	15.5	31	15.5
620	gga-mir-7-3-p3	CAACAAATCATAGCCTGCCATA	down	0.5	-1	0.69468	0.555752	2	1	2	1
621	gga-miR-107-5p	AGCTTCTTTACAGTGTTGCCTTG	down	0.5	-1	0.69468	0.555752	2	1	2	1
622	gga-mir-211-p3	GCTGGGACGGTGAAGGGAGGCC	down	0.5	-1	0.69468	0.555752	2	1	2	1
623	gga-miR-375	TTTGTTCGTTCGGCTCGCGTTA	down	0.5	-1	0.69468	0.555752	2	1	2	1
624	gga-miR-1467-3p_L+1	TTCACACCAGAGTAACTGGGATC	down	0.5	-1	0.38011	0.369222	10	5	10	5
625	gga-miR-1655-3p_R+2	ATTTACCCATGGTGGGCTGATACT	down	0.5	-1	0.69468	0.555752	2	1	2	1
626	gga-miR-1722-5p	TGTCACCCTAAGACTGCTCTAAT	down	0.5	-1	0.69468	0.555752	2	1	2	1
627	gga-miR-1798-3p_L-3R+2	TTTTCAGAAGTGTAGCGTTTA	down	0.5	-1	0.69468	0.555752	2	1	2	1
628	gga-miR-2131-3p	CTGTTACTGTTCTTCTGATGG	down	0.5	-1	0.57882	0.632249	4	2	4	2
629	gga-mir-3523-p5	GAGTGCGAGGCGCTGCGGGGGC	down	0.5	-1	0.69468	0.555752	2	1	2	1
630	gga-mir-3529-p3	ACAAAATCACTAGTCTTCCAG	down	0.5	-1	0.69468	0.555752	2	1	2	1
631	gga-miR-3539_R+1	CAGAGGAAGACTGATGCTAGTTA	down	0.5	-1	0.69468	0.555752	2	1	2	1
632	tgu-miR-100-5p_L+2R+1	TAAACCCGTAGATCCGAACTTGTG	down	0.5	-1	0.78136	0.417785	1	0.5	1	0.5
633	dre-miR-135a_R+1	TATGGCTTTTTATTCCTATGTGAA	down	0.5	-1	0.69468	0.555752	2	1	2	1
634	dre-miR-135a_R+1	TATGGCTTTTTATTCCTATGTGAA	down	0.5	-1	0.69468	0.555752	2	1	2	1
635	mdo-miR-210-3p_L-1R+2	CTGTGCGTGTGACAGCGGCTAC	down	0.5	-1	0.33632	0.403019	12	6	12	6
636	dre-miR-27b-3p_L-1R+1	TCACAGTGGCTAAGTTCTGCAT	down	0.5	-1	0.69468	0.555752	2	1	2	1
637	cin-mir-34-p5_1ss1GT	TTTAGCTAGTTGTTTTCT	down	0.5	-1	0.69468	0.555752	2	1	2	1
638	dre-miR-138-5p_R+3	AGCTGGTGTTGTGAATCAGGCCGAT	down	0.5	-1	0.69468	0.555752	2	1	2	1
639	hsa-mir-617-p3	CTTCTGATTCAATAAATGA	down	0.5	-1	0.78136	0.417785	1	0.5	1	0.5
640	hsa-mir-617-p5	CTTCTGATTCAATAAATGA	down	0.5	-1	0.78136	0.417785	1	0.5	1	0.5
641	mmu-mir-706-p3_1ss17CG	AAAACAAACAAAATTAGT	down	0.5	-1	0.57882	0.632249	4	2	4	2
642	bta-miR-193a-3p	AACTGGCCTACAAAGTCCCAGT	down	0.5	-1	0.29904	0.306803	14	7	14	7
643	bta-miR-193a-3p	AACTGGCCTACAAAGTCCCAGT	down	0.5	-1	0.29904	0.306803	14	7	14	7
644	mml-miR-199a-3p_L+4R-1	GTGGACAGTAGTCTGCACATTGGTT	down	0.5	-1	0.18316	0.162399	23	11.5	23	11.5
645	bta-miR-320a_R-1	AAAAGCTGGGTTGAGAGGGCG	down	0.5	-1	0.57882	0.632249	4	2	4	2
646	cfa-miR-340_R-1	TTATAAAGCAATGAGACTGAT	down	0.5	-1	0.78136	0.417785	1	0.5	1	0.5
647	hsa-miR-340-5p_R-1	TTATAAAGCAATGAGACTGAT	down	0.5	-1	0.78136	0.417785	1	0.5	1	0.5
648	PC-3p-177100_12	GAGTAATTCAACCAGTTGA	down	0.5	-1	0.29904	0.306803	14	7	14	7
649	PC-3p-201682_10	TTAGGAATTGCAGGTTTTG	down	0.5	-1	0.38011	0.369222	10	5	10	5
650	PC-5p-145830_15	AAATAAATCAAGACAACACA	down	0.5	-1	0.38011	0.369222	10	5	10	5
651	gga-miR-1729-5p	ATCCCTTACTCACATGAGTAGTC	down	0.503067	-0.991176	0.00032139	0.000521463	163	82	163	82
652	hsa-mir-7641-2-p3	CGGGCCTGGTTAGTACTTGGA	down	0.508163	-0.976636	1.635e-10	8.64914e-10	490	249	490	249
653	bta-miR-486	TCCTGTACTGAGCTGCCCCGAG	down	0.511111	-0.968291	0.0054808	0.00837633	90	46	90	46
654	gga-miR-33-5p	GTGCATTGTAGTTGCATTGC	down	0.516484	-0.953206	0.0042039	0.00655591	91	47	91	47
655	PC-3p-16868_135	CGTGCAACTAAACGAGCTT	down	0.520231	-0.942775	5.9767e-05	0.00011288	173	90	173	90
656	PC-5p-20377_114	AGAGAACTCATCATTTAAA	down	0.52381	-0.932886	0.00050197	0.000872574	126	66	126	66
657	PC-5p-7735_267	CAAAAACACAGCTCTCTGCT	down	0.53211	-0.910203	2.1115e-06	5.81963e-06	218	116	218	116
658	gga-miR-135a-5p	TATGGCTTTTTATTCCTATGTGA	down	0.536913	-0.89724	0.020945	0.022634	49.6667	26.6667	49.6667	26.6667
659	gga-miR-135a-5p	TATGGCTTTTTATTCCTATGTGA	down	0.536913	-0.89724	0.020945	0.022634	49.6667	26.6667	49.6667	26.6667
660	gga-miR-135a-5p	TATGGCTTTTTATTCCTATGTGA	down	0.536913	-0.89724	0.020945	0.022634	49.6667	26.6667	49.6667	26.6667
661	gga-miR-181b-1-3p_L+1R-1_1ss21AT	CTCACTGAACAATGAATGCAT	down	0.538462	-0.893085	0.23453	0.289356	13	7	13	7
662	PC-5p-234702_9	CAAAAGTAGGAAAAAAGCTTCA	down	0.538462	-0.893085	0.23453	0.289356	13	7	13	7
663	mmu-mir-1983-p3_1ss1GA	AATGCCGAGGTTGTGAGTTCGAGCCT	down	0.545455	-0.874469	0.42653	0.450516	5.5	3	5.5	3
664	mmu-mir-1983-p3_1ss1GA	AATGCCGAGGTTGTGAGTTCGAGCCT	down	0.545455	-0.874469	0.42653	0.450516	5.5	3	5.5	3
665	PC-3p-155218_14	CAATGATGCTAACACTCA	down	0.545455	-0.874469	0.2608	0.25951	11	6	11	6
666	PC-5p-123518_18	TTTGTCAAAACCTATAGAAA	down	0.5625	-0.830075	0.14799	0.159015	16	9	16	9
667	PC-3p-52973_46	TAACTTCTTTATGTTTTACT	down	0.566667	-0.819428	0.044324	0.0574128	30	17	30	17
668	gga-miR-29a-5p_L+1	ACTGATTTCTTTTGGTGTTCAGA	down	0.571429	-0.807355	0.0030371	0.0043909	63	36	63	36
669	hsa-miR-215-5p_R+1	ATGACCTATGAATTGACAGACA	down	0.571429	-0.807355	0.32317	0.302543	7	4	7	4
670	hsa-miR-132-5p_1ss12CA	ACCGTGGCTTTAGATTGTTACT	down	0.571429	-0.807355	0.16235	0.205985	14	8	14	8
671	tgu-miR-222-5p_R+1	CGCTCAGTAGTCAGTGTAGATTC	down	0.573545	-0.802021	5.982e-31	3.29739e-28	945	542	945	542
672	gga-miR-9-5p	TCTTTGGTTATCTAGCTGTATGA	down	0.583333	-0.777608	0.098873	0.0808858	18	10.5	18	10.5
673	gga-miR-9-5p	TCTTTGGTTATCTAGCTGTATGA	down	0.583333	-0.777608	0.098873	0.0808858	18	10.5	18	10.5
674	PC-3p-125471_18	CAATCTTTATTAACAGGA	down	0.583333	-0.777608	0.17782	0.181707	12	7	12	7
675	PC-5p-87339_27	TAGCTTTTAAATTTGTCAGC	down	0.588235	-0.765535	0.10307	0.113597	17	10	17	10
676	PC-3p-54866_44	AACCAAATTATGAGATGT	down	0.588235	-0.765535	0.0047499	0.00832028	51	30	51	30
677	bta-miR-2478_L-2	ATCCCACTTCTGACACCA	down	0.590909	-0.758992	0.061383	0.0726593	22	13	22	13
678	bta-miR-2478_L-2	ATCCCACTTCTGACACCA	down	0.590909	-0.758992	0.061383	0.0726593	22	13	22	13
679	tgu-miR-153-2-5p_L-1	TCATTTTTGTGATTTGCAGCT	down	0.6	-0.736966	0.35855	0.404211	5	3	5	3
680	tgu-miR-425-3p_R+1_1ss20TG	CATCGGGGATGTCGTGTCTGTC	down	0.6	-0.736966	0.35855	0.404211	5	3	5	3
681	PC-3p-148791_15	AGTAGATTCAAAACAAAAACC	down	0.6	-0.736966	0.19414	0.235575	10	6	10	6
682	PC-3p-171832_12	AAAGTTGGTTGAAAATTTCAG	down	0.6	-0.736966	0.19414	0.235575	10	6	10	6
683	PC-3p-136771_16	TGTCTATTTTGGTTTGACT	down	0.6	-0.736966	0.19414	0.235575	10	6	10	6
684	PC-3p-226309_9	AAGCTTCAGTTTTGGTTGT	down	0.6	-0.736966	0.19414	0.235575	10	6	10	6
685	gga-miR-146a-3p_R-2	ACCCATGGGGCTCAGTTCTTC	down	0.605416	-0.724002	2.1742e-21	2.40231e-19	517	313	517	313
686	gga-miR-92-5p	AGGTTGGGATCAGTTGCAATGCT	down	0.611111	-0.710493	0.00031169	0.000632669	72	44	72	44
687	gga-mir-3535-p3	CCTCTAGATAGTCAAGTGCTGATC	down	0.625	-0.678072	0.030128	0.037608	24	15	24	15
688	bbe-miR-29a-5p_L-2R-2_1ss12TA	TGATTTCAGATGGTGCTA	down	0.625	-0.678072	0.46981	0.339718	2.66667	1.66667	2.66667	1.66667
689	bbe-miR-29a-5p_L-2R-2_1ss12TA	TGATTTCAGATGGTGCTA	down	0.625	-0.678072	0.46981	0.339718	2.66667	1.66667	2.66667	1.66667
690	PC-3p-27005_88	AGAGGTGAAGAACATATTT	down	0.627119	-0.67319	0.00062489	0.0011032	59	37	59	37
691	gga-miR-6563-3p	ACTGGGCACACTGTGACTGGCTAC	down	0.636364	-0.652077	0.12958	0.16155	11	7	11	7
692	PC-5p-196631_11	AAAGGAATGGTTGAAGATGAA	down	0.636364	-0.652077	0.12958	0.16155	11	7	11	7
693	PC-3p-128219_17	TCAAATATCAGTTAAGACT	down	0.636364	-0.652077	0.12958	0.16155	11	7	11	7
694	PC-5p-166347_13	ACAACCAAAACTCTGAAGT	down	0.636364	-0.652077	0.12958	0.16155	11	7	11	7
695	PC-5p-24249_97	TCAGGTGTTTATTTCTGTA	down	0.644068	-0.634716	0.00033695	0.000719332	59	38	59	38
696	PC-5p-123139_18	TCTCTTGATTTTAAGTCT	down	0.65	-0.621488	0.033955	0.0407648	20	13	20	13
697	PC-3p-95520_24	TGAACTTAATAATAGAGACT	down	0.652174	-0.616671	0.022187	0.0335475	23	15	23	15
698	gga-miR-138-2-3p_L+2R-1	GCTATTTCACTACACCAGGGT	down	0.666667	-0.584963	0.39127	0.339718	3	2	3	2
699	gga-miR-1397-5p_R+1	TGCATTGCGACGGGTTATATCAC	down	0.666667	-0.584963	0.39127	0.339718	3	2	3	2
700	gga-mir-3528-p3	AGAAAGGAAAAGGCTGTGTCTTTG	down	0.666667	-0.584963	0.13757	0.138496	9	6	9	6
701	hsa-miR-7641_R+6_1ss1TC	CTGATCTCGGAAGCTAAGCAGGGTC	down	0.666667	-0.584963	0.012438	0.0192994	25.5	17	25.5	17
702	hsa-miR-7641_R+6_1ss1TC	CTGATCTCGGAAGCTAAGCAGGGTC	down	0.666667	-0.584963	0.012438	0.0192994	25.5	17	25.5	17
703	PC-5p-262049_7	AATGAAGGATTTAATGCT	down	0.666667	-0.584963	0.086415	0.110668	12	8	12	8
704	PC-5p-146716_15	TAGAGGGCGTGAAAATACA	down	0.666667	-0.584963	0.035731	0.0503939	18	12	18	12
705	PC-3p-189100_11	ATGGCTGTTCTAGCAGTAGATC	down	0.666667	-0.584963	0.086415	0.110668	12	8	12	8
706	PC-3p-38565_63	TTGTTAACTCAATTGTATCT	down	0.673469	-0.570316	0.00042536	0.000988684	49	33	49	33
707	PC-5p-49276_49	CAGCTGTAGCTTCTGGTGC	down	0.673913	-0.569366	0.0006309	0.00117607	46	31	46	31
708	mmu-mir-6236-p3	TGAAAATGGATGGCGCTGGAGC	down	0.675815	-0.5653	5.379e-18	5.72006e-16	291.5	197	291.5	197
709	mmu-mir-6236-p3	TGAAAATGGATGGCGCTGGAGC	down	0.675815	-0.5653	5.379e-18	5.72006e-16	291.5	197	291.5	197
710	aca-miR-190b	TGATATGTTTGATATTAGGTTG	down	0.6875	-0.540568	0.037276	0.0433263	16	11	16	11
711	dre-miR-103_R+2	AGCAGCATTGTACAGGGCTATGAGT	down	0.692308	-0.530515	0.057619	0.075827	13	9	13	9
712	PC-3p-169202_13	AATGACTGAAACACAAAAC	down	0.7	-0.514573	0.090099	0.147645	10	7	10	7
713	PC-3p-147232_15	GTAATTTTGGATTCTATT	down	0.7	-0.514573	0.090099	0.147645	10	7	10	7
714	PC-5p-141252_16	TCCTTCTGGAGCTGCAACT	down	0.7	-0.514573	0.090099	0.147645	10	7	10	7
715	PC-5p-93154_25	CAAGGTTCAAATCATCATGT	down	0.703704	-0.50696	0.047051	0.0520114	13.5	9.5	13.5	9.5
716	PC-5p-93154_25	CAAGGTTCAAATCATCATGT	down	0.703704	-0.50696	0.047051	0.0520114	13.5	9.5	13.5	9.5
717	PC-3p-60163_40	TCAGGATAAAAATTTAGA	down	0.705882	-0.5025	0.0015404	0.00292918	34	24	34	24
718	PC-5p-90292_26	TTTGTTCTTGAAATGCTTCA	down	0.705882	-0.5025	0.025132	0.0456963	17	12	17	12
719	PC-5p-172_5198	CTTGGTAGAGATCTTTGACT	down	0.708512	-0.497135	0	2.23508e-195	3377.5	2393	3377.5	2393
720	PC-5p-99289_23	TTTGGTTCTTGATCTAGT	down	0.714286	-0.485427	0.038425	0.0520112	14	10	14	10
721	PC-5p-108120_21	TTATGCTTGAACCAGTTTT	down	0.714286	-0.485427	0.038425	0.0520112	14	10	14	10
722	PC-5p-140130_16	AAAATTTAGAAATCTTCCT	down	0.714286	-0.485427	0.038425	0.0520112	14	10	14	10
723	PC-5p-81800_29	ACAGATTGGACTTCTTTTTCC	down	0.726027	-0.461904	1.244e-06	4.97285e-06	73	53	73	53
724	PC-5p-119677_19	AATACTTATTTTTGAACCT	down	0.727273	-0.459432	0.059159	0.0993547	11	8	11	8
725	PC-3p-179646_12	CTTGTGGTTCTTTGTTTTTT	down	0.733333	-0.447459	0.025635	0.035737	15	11	15	11
726	gga-miR-3528_R-3	CATGCCCCAGTCGTGTTGC	down	0.736842	-0.440573	0.011407	0.0217053	19	14	19	14
727	PC-3p-59517_40	AATTATCTGGAGGAATGAT	down	0.73913	-0.436099	0.0051629	0.00840806	23	17	23	17
728	gga-miR-6663-5p_R+2	ATTGCTGTGTGAGGAGTGCTGCC	down	0.75	-0.415037	0.2332	0.367617	4	3	4	3
729	hsa-mir-3184-p5_1ss1GT_1	TAGCTTTTGGAAAATAGA	down	0.75	-0.415037	0.14427	0.145841	6	4.5	6	4.5
730	hsa-mir-3184-p5_1ss1GT_1	TAGCTTTTGGAAAATAGA	down	0.75	-0.415037	0.14427	0.145841	6	4.5	6	4.5
731	hsa-mir-3184-p5_1ss1GT_2	TAGCTTTTGGAAAATAGAAA	down	0.75	-0.415037	0.14427	0.145841	6	4.5	6	4.5
732	mmu-miR-6238_L-1R-2_1ss12TC	TATTAGTCAGCGGAGGAAA	down	0.75	-0.415037	0.017111	0.0246079	16	12	16	12
733	PC-5p-97213_24	AAAGATATTGAGACTAAT	down	0.75	-0.415037	0.017111	0.0246079	16	12	16	12
734	PC-5p-214480_10	GAAGTTTTAATTGGGGCA	down	0.75	-0.415037	0.038935	0.0668546	12	9	12	9
735	PC-3p-88543_26	AAAGGTAGTGATTGAATTGG	down	0.758621	-0.398549	0.0010949	0.00249772	29	22	29	22
736	PC-5p-5616_350	CTTGCCTTGGTTGATTTGA	down	0.772727	-0.371969	1.8638e-18	2.55665e-16	198	153	198	153
737	PC-3p-112184_20	TCTGTAGTTGCTTTTTTAGC	down	0.785714	-0.347923	0.01697	0.0303829	14	11	14	11
738	PC-5p-75576_31	CTACTCTACCAGTTGCTCT	down	0.787234	-0.345135	1.1524e-05	4.77717e-05	47	37	47	37
739	PC-5p-76873_31	CTGATTGAGTAGAAACTCT	down	0.787879	-0.343954	0.00023343	0.00059498	33	26	33	26
740	gga-miR-451_R-2	AAACCGTTACCATTACTGAGT	down	0.795918	-0.329308	5.3819e-06	2.35021e-05	49	39	49	39
741	gga-mir-1563-p3	ATTCAATCCAATGCTGAGC	down	0.8	-0.321928	0.14326	0.229914	5	4	5	4
742	gga-miR-3532-5p_L-2R+4	TGCACTGCAGCTGCTCTTGGGCTT	down	0.8	-0.321928	0.038445	0.0504138	10	8	10	8
743	mmu-miR-2137_L-2R-1_1ss16AG	CGGCGGGAGCCCCGGGGA	down	0.8	-0.321928	0.30065	0.339718	2.5	2	2.5	2
744	mmu-miR-2137_L-2R-1_1ss16AG	CGGCGGGAGCCCCGGGGA	down	0.8	-0.321928	0.30065	0.339718	2.5	2	2.5	2
745	bta-miR-151-3p	CTAGACTGAAGCTCCTTGAGG	down	0.8	-0.321928	0.14326	0.229914	5	4	5	4
746	PC-5p-129679_17	TTAGAAGACTCAGAAAACT	down	0.8	-0.321928	0.038445	0.0504138	10	8	10	8
747	PC-5p-150394_15	CAATTAGAACAAGATGCT	down	0.8	-0.321928	0.038445	0.0504138	10	8	10	8
748	PC-3p-202252_10	AATAGAACCTGAAATTTTCA	down	0.8	-0.321928	0.038445	0.0504138	10	8	10	8
749	PC-3p-193608_11	AAAGTTTTCAGTATCAGTTG	down	0.8	-0.321928	0.038445	0.0504138	10	8	10	8
750	hsa-mir-7641-1-p3_1ss22AG	CTGGTTAGTACTTGGATGGGAGA	down	0.810811	-0.302563	0.004115	0.00815681	18.5	15	18.5	15
751	PC-5p-91960_25	TTGTAAATGTATAACTAGT	down	0.814815	-0.295456	0.00048278	0.00113067	27	22	27	22
752	bta-mir-376e-p5_1ss14GT	TGATATTCAAAAGTTGGA	down	0.818182	-0.289507	0.00010417	0.000346009	33	27	33	27
753	PC-5p-118934_19	CATCTATTCTATCCAAAGA	down	0.823529	-0.280108	0.0049464	0.00948484	17	14	17	14
754	PC-3p-33108_73	TGTGTGCATCATTAGCTGA	down	0.829268	-0.270089	1.05e-05	5.3747e-05	41	34	41	34
755	gga-miR-147_R+1	GTGTGCGGAAATGCTTCTGCT	down	0.833333	-0.263034	0.00068856	0.0019822	24	20	24	20
756	PC-5p-105550_22	ATGTCACTTGCTGTTTCCA	down	0.833333	-0.263034	0.016396	0.0231908	12	10	12	10
757	PC-5p-117840_19	GAACTACAATAACAGGAT	down	0.833333	-0.263034	0.016396	0.0231908	12	10	12	10
758	PC-3p-6632_305	ACGAATTTGCATCTCCACT	down	0.848214	-0.237499	2.3523e-26	6.79102e-23	224	190	224	190
759	gga-miR-1747-5p_R+1	TGCACTTGAATGGAGTTCTGGGT	down	0.857143	-0.222392	0.056888	0.0936458	7	6	7	6
760	dre-let-7g_2ss12TA19AG	TGAGGTAGTAGATTGTATGGTT	down	0.857143	-0.222392	0.17816	0.367617	3.5	3	3.5	3
761	pma-let-7c	TGAGGTAGTAGATTGTATGGTT	down	0.857143	-0.222392	0.17816	0.367617	3.5	3	3.5	3
762	PC-3p-32963_73	CAAATCAACCAAGGCAAG	down	0.857143	-0.222392	3.0966e-06	1.36545e-05	42	36	42	36
763	PC-5p-90452_26	TAAACTTGTCCTGTTTCT	down	0.866667	-0.206451	0.004673	0.0120141	15	13	15	13
764	PC-5p-100671_23	CAAAGCAGCTGTAGCTTCT	down	0.866667	-0.206451	0.004673	0.0120141	15	13	15	13
765	hsa-miR-4286_R+1	ACCCCACTCCTGGTACCA	down	0.875	-0.192645	0.036428	0.0607938	8	7	8	7
766	PC-5p-118038_19	CAATTGTTTTGTTGTTGATTTT	down	0.882353	-0.180572	0.0020461	0.00537461	17	15	17	15
767	PC-3p-73884_32	TAGCTGTTTAAAAGTACTTCA	down	0.882353	-0.180572	0.0020461	0.00537461	17	15	17	15
768	PC-3p-12562_175	TCTTAAATCACTTGTCTGTT	down	0.882716	-0.179979	1.663e-21	1.32291e-18	162	143	162	143
769	eca-mir-9153-p3_1ss7AT	CAGAAGTTGGAGAAGCTGA	down	0.886792	-0.173332	0.00010657	0.000368052	26.5	23.5	26.5	23.5
770	eca-mir-9153-p5_1ss7AT	CAGAAGTTGGAGAAGCTGA	down	0.886792	-0.173332	0.00010657	0.000368052	26.5	23.5	26.5	23.5
771	PC-3p-32844_73	TGGAGAATCAGGATCTGGT	down	0.893617	-0.162271	1.8634e-07	1.25385e-06	47	42	47	42
772	PC-5p-210383_10	TAAATAATTATTGCTCTAA	down	0.9	-0.152003	0.015244	0.0263819	10	9	10	9
773	PC-5p-127376_18	AAATTATCTAGTTTTAGGAAC	down	0.904762	-0.14439	0.00039956	0.00112781	21	19	21	19
774	PC-5p-27439_87	AATGTAGTACACTTTTGCACT	down	0.90566	-0.142958	1.7848e-08	2.11956e-07	53	48	53	48
775	PC-5p-123963_18	GAAATTTATAATCTTCTTCT	down	0.909091	-0.137504	0.0099356	0.0176077	11	10	11	10
776	PC-5p-57344_42	CAATAATTGAAGTTGCTGT	down	0.909091	-0.137504	0.00026641	0.00077145	22	20	22	20
777	PC-5p-115521_20	GGTGAAGTAGAATTTGTCTA	down	0.913043	-0.131245	0.0001778	0.000529873	23	21	23	21
778	ipu-mir-203c-p3_1ss4GT	TTTTAGATAGAACTGTTGA	down	0.92	-0.120294	7.9408e-05	0.000252918	25	23	25	23
779	PC-5p-94496_25	CAATTGCTGTATTCTTGCT	down	0.923077	-0.115477	0.0042673	0.00802119	13	12	13	12
780	PC-3p-98021_24	CGTGGTGGTACTGGATCT	down	0.923077	-0.115477	0.0042673	0.00802119	13	12	13	12
781	PC-5p-39724_61	CGACTATGCATTTCTGCCT	down	0.926471	-0.110183	5.1559e-11	1.46162e-09	68	63	68	63
782	PC-5p-123824_18	TGCTGAGTTGAACTTGTTT	down	0.928571	-0.106915	0.0028089	0.00546727	14	13	14	13
783	PC-5p-147513_15	TGTCTTGCTTGTCTTCTTGT	down	0.928571	-0.106915	0.0028089	0.00546727	14	13	14	13
784	PC-3p-11120_195	TAACTGTGCTAATTTGTCT	down	0.930693	-0.103623	8.3641e-16	1.41194e-13	101	94	101	94
785	PC-5p-58073_41	AAAGAAGATTACACAGAAC	down	0.952381	-0.0703893	0.00015862	0.000618817	21	20	21	20
786	PC-5p-55066_44	TCTCTGTAAAATTCATACT	down	0.956522	-0.0641303	7.0603e-05	0.000282329	23	22	23	22
787	PC-3p-23973_98	GACTTATCTGAGGATTAGGT	down	0.957447	-0.0627358	3.25e-12	1.5361e-10	70.5	67.5	70.5	67.5
788	PC-5p-83512_28	AAGATATTGTGATAAACCA	down	0.969697	-0.0443941	1.29e-06	1.18741e-05	33	32	33	32
789	tgu-miR-9-3p	ATAAAGCTAGATAACCGAAAGT	down	-	-	0.57733	1	1	0	1	0
790	tgu-miR-15a-3p	CAGGCCATATTGTGCTGCCTCA	down	-	-	0.43063	1	2	0	2	0
791	gga-miR-23b-5p_L+1	TGGGTTCCTGGCATGATGATTT	down	-	-	0.43063	1	2	0	2	0
792	gga-miR-122-5p_R-2	TGGAGTGTGACAATGGTGTTT		1	0	0.21603	0.239932	2	2	2	2
793	gga-miR-122-5p_R-2	TGGAGTGTGACAATGGTGTTT		1	0	0.21603	0.239932	2	2	2	2
794	gga-miR-124a-3p_L-1R-1	TAAGGCACGCGGTGAATGCC	down	-	-	0.57733	1	1	0	1	0
795	gga-miR-124a-3p_L-1R-1	TAAGGCACGCGGTGAATGCC	down	-	-	0.57733	1	1	0	1	0
796	gga-miR-133b_L+1R+1	TTTGGTCCCCTTCAACCAGCTAT	down	-	-	0.57733	1	1	0	1	0
797	gga-miR-137-3p_L+1	TTATTGCTTAAGAATACGCGTAG	down	-	-	0.43063	1	2	0	2	0
798	gga-miR-144-3p_L-1R-3	TACAGTATAGATGATGTA		1	0	0.38169	0.417785	1	1	1	1
799	gga-miR-153-5p_L+1	GTCATTTTTGTGATGTTGCAGCT	down	-	-	0.57733	1	1	0	1	0
800	gga-miR-181b-2-3p_L+1	CTCACTGATCAATGAATGCAAA	down	-	-	0.43063	1	2	0	2	0
801	gga-miR-184-3p	TGGACGGAGAACTGATAAGGGT	down	-	-	0.33442	1	3	0	3	0
802	tgu-miR-194-3p	CCAGTGGAGATGCTGTTACTTT		1	0	0.38169	0.417785	1	1	1	1
803	gga-miR-196-2-3p_R-1	CTACAGCACGAAACTGCCTTA	down	-	-	0.43063	1	2	0	2	0
804	gga-miR-200a-3p_R+1	TAACACTGTCTGGTAACGATGTT	down	-	-	0.33442	1	3	0	3	0
805	gga-miR-205a_R+1	TCCTTCATTCCACCGGAGTCTGT		1	0	0.38169	0.417785	1	1	1	1
806	gga-mir-219a-p3_1ss23AT	AGAATTGTGTCTGGACATCTGTT	down	-	-	0.33442	1	3	0	3	0
807	gga-miR-222b-3p_R+1	AGCTACATCTGATTACTGGGTCACT	down	-	-	0.33442	1	3	0	3	0
808	gga-miR-383-5p	AGATCAGAAGGTGATTGTGGCT	down	-	-	0.064559	0.0777078	11	0	11	0
809	gga-miR-429-5p_L-1R+3	GTCTTACCAGGCAAAGTTAGATCT		1	0	0.12973	0.149368	3	3	3	3
810	gga-miR-449c-5p_R+1	TGGCAGTGCGTGTTAGCTGGCTGTT	down	-	-	0.57733	1	1	0	1	0
811	gga-miR-499-3p	AACATCACTTTAAGTCTGTGCT	down	-	-	0.57733	1	1	0	1	0
812	gga-miR-1329-5p_R+3	TACAGTGATCACGTTACGATGGATT	down	-	-	0.57733	1	1	0	1	0
813	gga-miR-1354_L+1R+1_1ss6GA	CCATGATGATGATGTGCTGAAGC	down	-	-	0.094554	0.127148	9	0	9	0
814	gga-miR-1416-5p	TCCTTAACTCATGCCGCTGTG	down	-	-	0.57733	1	1	0	1	0
815	gga-miR-1452_L-1	TGAGATAAGACAGAGGATATT	up	-	-	0.072746	0.23697	0	1	0	1
816	gga-miR-1456-3p_R+1	CGGGGTCGTCGCCGTCCCTTCC	down	-	-	0.43063	1	2	0	2	0
817	gga-mir-1457-p5	CCTCCTTGGGCAACCTGTTC	up	-	-	0.072746	0.23697	0	1	0	1
818	gga-miR-1463	GTTCTATGATGCTTTGCTGAGAATT	down	-	-	0.26504	0.578907	4	0	4	0
819	gga-miR-1464_R+1	TGCTGTTTGCAGGGCCGCCTCGGAT	down	-	-	0.43063	1	2	0	2	0
820	gga-miR-1465_R+1	TTTCAGAGGTGCTGGGTGCTTA	down	-	-	0.43063	1	2	0	2	0
821	gga-miR-1550-3p	CTTCACTTACACTGCTCACTGGT	down	-	-	0.57733	1	1	0	1	0
822	gga-miR-1551-5p	CTAGCAGCAAAAAGAACTTCAGA	down	-	-	0.57733	1	1	0	1	0
823	gga-miR-1551-3p	TGAGTTTGTGTTGCTGCTTTCT	down	-	-	0.14036	0.209742	7	0	7	0
824	gga-mir-1571-p5	AGGCGTAGGGACACAGCACT	down	-	-	0.57733	1	1	0	1	0
825	gga-miR-1585_L+1R-1	CAGTGCCCAGGTGTGGTTAATCCT	up	-	-	0.072746	0.23697	0	1	0	1
826	gga-miR-1592_R+1	CACTGCCTCAGACAACGGGTGTG	down	-	-	0.57733	1	1	0	1	0
827	gga-mir-1592-p3_1ss22AT	CATCTGCTGCTGAGCGCTGCCT	down	-	-	0.43063	1	2	0	2	0
828	gga-mir-1595-p5_1ss16GC	AACAAGCACGAGTGTCGT	down	-	-	0.26504	0.578907	4	0	4	0
829	gga-mir-1595-p3_1ss19CG	TCCCCTTAGCCCCGCTGTGCTACTG	down	-	-	0.43063	1	2	0	2	0
830	gga-miR-1597-5p_L+1	CATGTTTACAGGGCTCTTCATT	down	-	-	0.33442	1	3	0	3	0
831	gga-miR-1602_R-3	TGGGCTCTGCATCACCCCA	down	-	-	0.33442	1	3	0	3	0
832	gga-mir-1612-p5	ATTGGCTCTTTTCTTTCTTTCT	down	-	-	0.57733	1	1	0	1	0
833	gga-miR-1626-3p	TCTGGAAGTTGCCCTGGACGTG	down	-	-	0.33442	1	3	0	3	0
834	gga-mir-1636-p5	TGCCCCGTCACTCCTGATACCG	down	-	-	0.17223	0.346724	6	0	6	0
835	gga-miR-1639_R+2	TTGTGCAAGGTACGTTGGGTTAT	down	-	-	0.57733	1	1	0	1	0
836	gga-miR-1640_1ss24CT	TTGTCACTGCAGGGCCCCGCGGCT	down	-	-	0.57733	1	1	0	1	0
837	gga-miR-1644_R+2	TCTGTTGTGCAGGGCTGTGCTCC	down	-	-	0.57733	1	1	0	1	0
838	gga-mir-1653-p5_1ss24GT	TTGTATGCCCAGCACTGGTCCTGT	down	-	-	0.26504	0.578907	4	0	4	0
839	gga-miR-1656_R+1	TCACCAGCGGGCATTGGCATCAC	down	-	-	0.21272	0.598366	5	0	5	0
840	gga-miR-1662	TTGACATCATCATACTTGGGAT	down	-	-	0.57733	1	1	0	1	0
841	gga-miR-1663-3p_L-3R+1	CATCCAGAACAGCGGTACC	down	-	-	0.57733	1	1	0	1	0
842	gga-miR-1666_R-1	TAACGCCACGGGGCTGAGGCT	up	-	-	0.011158	0.0561545	0	2	0	2
843	gga-miR-1668-5p	GTGGGCTGGGAGCACAGGCACT	down	-	-	0.57733	1	1	0	1	0
844	gga-miR-1674_R+1	GGGCTATGATGCTGGATTTTCTGAGC	down	-	-	0.26504	0.578907	4	0	4	0
845	gga-miR-1677-5p_R+1	TCCTGCACCGCTGAAGTCAATG	down	-	-	0.26504	0.578907	4	0	4	0
846	gga-miR-1681	TTCACATGATGTCTTGCTGATG	down	-	-	0.078021	0.130724	10	0	10	0
847	gga-miR-1685-5p	TGGAGTCACTACCAGTGCTGTG	down	-	-	0.33442	1	3	0	3	0
848	gga-miR-1685-3p	ACAGTAATGGTATGAACTCAGA	up	-	-	0.072746	0.23697	0	1	0	1
849	gga-miR-1692_L-1R-1_1ss12TA	GTAGCTCAGTAGGTAGAG	down	-	-	0.43063	1	2	0	2	0
850	gga-miR-1696_R-1	CTGCTGTGATGTGAGCTGAGCAT	down	-	-	0.33442	1	3	0	3	0
851	gga-miR-1698_R+1	CGAGGCTGCGGCAATCCCTGCGC	up	-	-	0.072746	0.23697	0	1	0	1
852	gga-miR-1700_R+1	CATCAGAGGGATAGGATGGACT	down	-	-	0.43063	1	2	0	2	0
853	gga-miR-1706	TGTGGAGGTGGGATGAGGTTCC	up	-	-	0.072746	0.23697	0	1	0	1
854	gga-miR-1717	ACTCTCTAACCTGACAGAAAACT		1	0	0.21603	0.239932	2	2	2	2
855	gga-miR-1721	AGAGATGATGTTGGTCTGATG	down	-	-	0.57733	1	1	0	1	0
856	gga-miR-1722-3p	TAGAGCATCACCAAGGGGCAAG	down	-	-	0.57733	1	1	0	1	0
857	gga-miR-1727_R-1	AAGCTGCTCTAATGAACTGAAG		1	0	0.38169	0.417785	1	1	1	1
858	gga-miR-1731-5p	ACTTGACTGCAGGCACTGCTGCT		1	0	0.38169	0.417785	1	1	1	1
859	gga-miR-1734_R+1	ATATGCCCCAATGTATAAGCTC	down	-	-	0.43063	1	2	0	2	0
860	gga-mir-1734-p3_1ss21TC	TGCTTATGTATTGAGGCATACT	down	-	-	0.57733	1	1	0	1	0
861	gga-miR-1740-5p_L+1R-2	ATGTAGTTTAAGAGGATAGGTC	down	-	-	0.43063	1	2	0	2	0
862	gga-miR-1747-3p_L+1_1ss23AT	TCCTGAATCCCTTCAAGTGGACT	down	-	-	0.064559	0.0777078	11	0	11	0
863	gga-mir-1752-p3_1ss9GC	TTTAAAAACAATGGGTTCT	up	-	-	0.072746	0.23697	0	1	0	1
864	gga-miR-1756a	TCCAGTGATTCACACCAGCTGT	down	-	-	0.57733	1	1	0	1	0
865	gga-miR-1764-3p_R+1	AGCTGCTTGTTGGCTGGGGAGT	down	-	-	0.43063	1	2	0	2	0
866	gga-miR-1769-5p_R-1	CTTCAGGCTTTTCTCACACCT	down	-	-	0.57733	1	1	0	1	0
867	gga-mir-1770-p3_1ss22AT	CGGGGGAGGAGGGAGGGGGTCT	up	-	-	0.072746	0.23697	0	1	0	1
868	gga-mir-1774-p5	AGCAGGGGCGCCAGCAGGAGGTG	down	-	-	0.33442	1	3	0	3	0
869	gga-miR-1774_R+1_1ss21CT	CCCCTGCTGAGGTTCTGCTTTT	down	-	-	0.57733	1	1	0	1	0
870	gga-miR-1782_1ss21AT	ACATTCATTGGAGCAGGGACT	down	-	-	0.57733	1	1	0	1	0
871	gga-mir-1784-p3	TGACTTAAATAGGAGCAGAATT	down	-	-	0.43063	1	2	0	2	0
872	gga-miR-1785	TGAGGGCAGCACTGTGTCCGGG	down	-	-	0.57733	1	1	0	1	0
873	gga-miR-1795_L+2R-2	AGGCAAGATGAAGAACAGGCCT	down	-	-	0.57733	1	1	0	1	0
874	gga-miR-2128_R+2	TGCAGTGACGTCTCTTCCCCGC	down	-	-	0.26504	0.578907	4	0	4	0
875	gga-mir-2129-p5	CAGTGGGACAAGGACCAGGATACT	up	-	-	0.072746	0.23697	0	1	0	1
876	gga-miR-2130_1ss23CT	TCCCAGTGGAGCTCTGCAAGGAT	down	-	-	0.57733	1	1	0	1	0
877	gga-miR-2188-5p	AAGGTCCAACCTCACATGTCCT	down	-	-	0.57733	1	1	0	1	0
878	gga-miR-3064-5p_R+1	TGGCTGTTGTGGTGTGCAAAAC	down	-	-	0.57733	1	1	0	1	0
879	gga-miR-3524a	CAGAATCGCAGAATGGCTGAGG	up	-	-	0.072746	0.23697	0	1	0	1
880	gga-mir-3525-p3	AGAGAATCATAGAATGGTCCG	up	-	-	0.072746	0.23697	0	1	0	1
881	gga-miR-3530-5p_L+1	CGCTCTGCTCGCACCATTGTGG	up	-	-	0.011158	0.0561545	0	2	0	2
882	gga-mir-3533-p3	GTGTGATGTGGATATCCGTAAGGA	down	-	-	0.43063	1	2	0	2	0
883	gga-miR-3534_R-1	TGTGGGTTGACAGTGCTGAGG	up	-	-	0.011158	0.0561545	0	2	0	2
884	gga-mir-3534-p3	CCGAGCTCTGCTGCCCCACAT		1	0	0.21603	0.239932	2	2	2	2
885	gga-mir-3536-p3	CTCTGCCTGTAGTCGTAAAGGGGG		1	0	0.38169	0.417785	1	1	1	1
886	gga-miR-3537_L-3R-1	AGTGCTGTAGGATGGGGCT	up	-	-	0.072746	0.23697	0	1	0	1
887	gga-mir-3538-p3_1ss13GA	CCGTGAGGAGTCATTCCATG	down	-	-	0.26504	0.578907	4	0	4	0
888	gga-mir-3540-p3	CGCGAGGTAAGGGCAGGGCCT	up	-	-	0.072746	0.23697	0	1	0	1
889	gga-miR-3594-3p	TCTGCATCGCTGGGCTGTGTCC	down	-	-	0.57733	1	1	0	1	0
890	gga-mir-4732-p3_1ss23AT	TCTTCCTGTCTTCTTTCTGCACT	up	-	-	0.072746	0.23697	0	1	0	1
891	gga-miR-6516-5p_L+1	TATGCAGTAACAGGTGTGAGCAT	down	-	-	0.21272	0.598366	5	0	5	0
892	gga-mir-6542-p3	TGCTGAAGACTACTGGAGCCAGT	down	-	-	0.21272	0.598366	5	0	5	0
893	gga-miR-6543-5p_1ss20TC	GCTGTTACCTGAGAGAAGACGCTG	up	-	-	0.072746	0.23697	0	1	0	1
894	gga-miR-6555-5p_R-2	GATCTGCAGAGCCCACAACT	down	-	-	0.26504	0.578907	4	0	4	0
895	gga-miR-6555-3p_R+1	AATGTGGCCTCAACAGAGCAGT	down	-	-	0.43063	1	2	0	2	0
896	gga-miR-6556-5p	AAGGCTGCTCGGCCCGCGCTGC	down	-	-	0.57733	1	1	0	1	0
897	gga-miR-6557-5p_L+1_1ss10GC	CCCGGAGGACCCCGGCGCTGC	down	-	-	0.43063	1	2	0	2	0
898	gga-miR-6557-3p_R-1_1ss24AT	CGCGCCGATTGTCTCCTCCGGGCT	down	-	-	0.064559	0.0777078	11	0	11	0
899	gga-miR-6558-3p_R-1	AGGCCTTCTTGCGTAGCACTTG	down	-	-	0.57733	1	1	0	1	0
900	gga-miR-6559-5p_L+1R-2	TTGGGAGAAAGAGTCATTACCT	up	-	-	0.072746	0.23697	0	1	0	1
901	gga-miR-6560-3p	TACCAGGATGGACCGCTGCACACC	down	-	-	0.43063	1	2	0	2	0
902	gga-miR-6570-5p_R-1	AGGACCCACTGGATCTGCATCTT	down	-	-	0.26504	0.578907	4	0	4	0
903	gga-miR-6573-5p_R-1	TGGAGAAGTGAGGGGCTCTCT	down	-	-	0.57733	1	1	0	1	0
904	gga-miR-6582-5p_R+1	TTAGAGAGACACTCATAGAGA	up	-	-	0.072746	0.23697	0	1	0	1
905	gga-miR-6590-3p_R+2	TTACTTCTGTTCCTGATCATCAGT	down	-	-	0.57733	1	1	0	1	0
906	gga-mir-6594-p3	CTCTCAGCTCATGTCATCCCACA	up	-	-	0.072746	0.23697	0	1	0	1
907	gga-miR-6608-3p_1ss18AG	AGCACTGCAAGAGGGAGGGAGAT	up	-	-	0.072746	0.23697	0	1	0	1
908	gga-miR-6609-3p_1ss23AT	ACAGCCCCTGTGCTCTGACCGCT	down	-	-	0.33442	1	3	0	3	0
909	gga-miR-6610-3p_L+2	TGTGGGTGGCTTTGGAGATATGGA	down	-	-	0.33442	1	3	0	3	0
910	gga-mir-6614-p3_1ss23CT	AAGGCGGCTGCGGGTTTCTGTTTT		1	0	0.38169	0.417785	1	1	1	1
911	gga-miR-6615-3p_1ss22AC	TGGCACTGATGTGTTCTCCACC	down	-	-	0.26504	0.578907	4	0	4	0
912	gga-miR-6623-3p_R+1	ACAGCTGGAGACCATCTTTTCAA	up	-	-	0.072746	0.23697	0	1	0	1
913	gga-mir-6629-p3	TCCAGCTGATCCCTGTTCCTCGC	down	-	-	0.14036	0.209742	7	0	7	0
914	gga-mir-6635-3-p3_1ss3GA	AAATGCTGTGCTGTTTGT	up	-	-	0.072746	0.23697	0	1	0	1
915	gga-mir-6642-p3_1ss5GC	CTCCCCGGGGCGGGCGGC	down	-	-	0.57733	1	1	0	1	0
916	gga-miR-6643-5p_L-1	CAGGGCTGGCAGGGGAGGGT	down	-	-	0.43063	1	2	0	2	0
917	gga-miR-6652-5p_R+1	TGGGTGTATGTGGGACAGCTCT	up	-	-	0.072746	0.23697	0	1	0	1
918	gga-miR-6659-3p_L+2R-1	TCTTTGGCTGCCATCGGACCTGG	up	-	-	0.011158	0.0561545	0	2	0	2
919	gga-miR-6661-5p	AGGGCTGCAGCATGCAGAAGCT	down	-	-	0.43063	1	2	0	2	0
920	gga-miR-6665-5p_R-1_1ss15TC	TGCCTGAAGGATTTCGATGCC	down	-	-	0.57733	1	1	0	1	0
921	gga-mir-6668-p3_1ss14CG	TTGGGTTGGAAGGGACCT	down	-	-	0.57733	1	1	0	1	0
922	gga-miR-6669-3p_L-1R+3	TGCAGCCTGGCCGTATCTCAGTAT	down	-	-	0.26504	0.578907	4	0	4	0
923	gga-miR-6691-5p	GTGCATGATGAACCTGCTGAGC	down	-	-	0.43063	1	2	0	2	0
924	gga-miR-6696-3p_L-1R+2	GGAGACTTGCCTGATAACAGCTGC	down	-	-	0.33442	1	3	0	3	0
925	gga-mir-6697-p5_1ss3CT	ACTACTTCTGAAGCTGAT	down	-	-	0.33442	1	3	0	3	0
926	gga-mir-6698-p5	TCAGTATCTTCCTCTGACCTGGTCTC	down	-	-	0.43063	1	2	0	2	0
927	gga-mir-6700-p5_1ss4AG	AGCGGCTGAGGGAGCTGGGATTGTT	up	-	-	0.011158	0.0561545	0	2	0	2
928	gga-miR-6701-3p	ATTATTTTACAGACAGATCGC	down	-	-	0.57733	1	1	0	1	0
929	gga-miR-6708-5p_R-1	TATGGGAGGAGCGGTGAGCAGC	down	-	-	0.17223	0.346724	6	0	6	0
930	gga-miR-7438-5p	TTTTTCAAGGGGACAACTCAGA	down	-	-	0.43063	1	2	0	2	0
931	gga-miR-7441-3p_L+1	CATGTTGGGATCCTCTTCTGCA	down	-	-	0.57733	1	1	0	1	0
932	gga-mir-7446-p3	AAGGGCGCTGAATGGCGGACGTGT	down	-	-	0.43063	1	2	0	2	0
933	gga-miR-7449-3p_L+1	GAGGGTTGGACGAGATGGTCTTT	down	-	-	0.33442	1	3	0	3	0
934	gga-miR-7455-3p_R-1_1ss22AT	CTTCCCTCCGTCGGCGCGCACT	down	-	-	0.26504	0.578907	4	0	4	0
935	gga-mir-7475-p5_1ss18GC	CCGCCGCCGCGCCCTCCCC	up	-	-	0.072746	0.23697	0	1	0	1
936	gga-miR-7475-5p_L-3R+1	CCGCCGCCGCGCCCTCCC		1	0	0.21603	0.239932	2	2	2	2
937	ipu-mir-96-p3	AATTATGTGTAGTGCCAATAT	down	-	-	0.43063	1	2	0	2	0
938	mdo-miR-182-3p_R-1	GTGGTTCTAGACTTGCCAACT	up	-	-	0.072746	0.23697	0	1	0	1
939	rno-mir-218b-p5_1ss15GT	CCATGGTGCTTGACTGAA	down	-	-	0.57733	1	1	0	1	0
940	hsa-miR-338-3p_R+1	TCCAGCATCAGTGATTTTGTTGA	down	-	-	0.43063	1	2	0	2	0
941	hsa-miR-3074-5p_L+1R+1	TGTTCCTGCTGAACTGAGCCAGT	down	-	-	0.43063	1	2	0	2	0
942	hsa-miR-3120-5p_L+2R-1	TGCCTGTCTGTGCCTGCTGTAC	down	-	-	0.57733	1	1	0	1	0
943	bta-mir-3596-p5	AGTAGGTTGTATAGTTAT	down	-	-	0.57733	1	1	0	1	0
944	bta-miR-3604_L-1R+1	AACCAATGTGCAGACTACTGTA	down	-	-	0.33442	1	3	0	3	0
945	dre-mir-10d-p3_1ss19CT	ACAGCAAATTCACAGATTT	down	-	-	0.33442	1	3	0	3	0
946	oan-mir-19a-p5_1ss5TA_1	CTTGATTTTGTTTGTTTT	down	-	-	0.43063	1	2	0	2	0
947	pma-miR-29a-3p_R-1_2ss18AG21TC	TAGCACCATTTGAAATCGGTC	down	-	-	0.43063	1	2	0	2	0
948	pma-miR-29c_R+2	TAGCACCATTTGAAATCAGTGTTG	down	-	-	0.43063	1	2	0	2	0
949	tgu-miR-30a-3p_R+1	CTTTCAGTCGGATGTTTACAGCA	up	-	-	0.072746	0.23697	0	1	0	1
950	cin-mir-34-p5_1ss19GT	TTAGCTAGTTGTTTTCTTT		1	0	0.38169	0.417785	1	1	1	1
951	tgu-miR-100-3p_L-1	CAAGCTTGTATCTATAGGTCTG	down	-	-	0.57733	1	1	0	1	0
952	dre-miR-107b_R+1	AGCAGCATTGTACAGGGCTTTC	down	-	-	0.43063	1	2	0	2	0
953	oan-miR-125-3p_R+1	ACGGGTTAGGTTCTTGGGAGCT		1	0	0.38169	0.417785	1	1	1	1
954	hsa-miR-138-1-3p_R-1	GCTACTTCACAACACCAGGGC		1	0	0.21603	0.239932	2	2	2	2
955	oan-miR-194-5p_R+1	TGTAACAGCAACTCCATGTGGAT	down	-	-	0.17223	0.346724	6	0	6	0
956	pma-miR-204-5p_R+2_1	TTCCCTTTGTCATCCTATGCCTGT	down	-	-	0.37824	1	2.5	0	2.5	0
957	pma-miR-204-5p_R+2_1	TTCCCTTTGTCATCCTATGCCTGT	down	-	-	0.37824	1	2.5	0	2.5	0
958	oan-miR-1386	CTCCTGGCTGGCTCGCCA	down	-	-	0.21272	0.598366	5	0	5	0
959	eca-mir-9182-p3	TTTAGACATGATGAGCTTTGTGCAAA	down	-	-	0.33442	1	3	0	3	0
960	oan-mir-19a-p5_1ss5TA_2	CTTGATTTTGTTTGTTTTTT	down	-	-	0.43063	1	2	0	2	0
961	oan-mir-19a-p5_1ss5TA_2	CTTGATTTTGTTTGTTTTTT	down	-	-	0.43063	1	2	0	2	0
962	dre-mir-23a-4-p3	CATTGCCAGGGATTTCCAAT	down	-	-	0.33442	1	3	0	3	0
963	hsa-miR-23a-3p_L-4R+2	CATTGCCAGGGATTTCCAA	down	-	-	0.57733	1	1	0	1	0
964	hsa-miR-25-3p_R-2	CATTGCACTTGTCTCGGTCT		1	0	0.21603	0.239932	2	2	2	2
965	dre-miR-27c-3p_R-1	TTCACAGTGGTTAAGTTCTG	down	-	-	0.57733	1	1	0	1	0
966	dre-miR-27c-3p_R-1	TTCACAGTGGTTAAGTTCTG	down	-	-	0.57733	1	1	0	1	0
967	ola-mir-29a-p5_1ss15CA	TCTGTTTCTAGCACAATTT	up	-	-	0.072746	0.23697	0	1	0	1
968	aca-miR-31-5p_R+2_1ss9TG	AGGCAAGAGGTTGGCATAGCTGA	down	-	-	0.43063	1	2	0	2	0
969	xtr-mir-92a-1-p3_1ss19AT	ACTTGTCCCGGCCTGTTTT		1	0	0.38169	0.417785	1	1	1	1
970	sha-mir-101-p5_1ss6GA	CTGACAGGCTGCCCTGGCT	down	-	-	0.57733	1	1	0	1	0
971	mmu-miR-101c_L+2R-2	GCACAGTACTGTGATAACT		1	0	0.38169	0.417785	1	1	1	1
972	rno-mir-126b-p5	CATTATTACTCACGGTACGAG	down	-	-	0.57733	1	1	0	1	0
973	rno-mir-126b-p3_1ss22TG	CGCGTACCAAAAGTAATAATGGGC	up	-	-	0.072746	0.23697	0	1	0	1
974	dre-miR-130b	CAGTGCAATAATGAAAGGGCAT	down	-	-	0.33442	1	3	0	3	0
975	hsa-miR-191-5p_L-5R+1	GAATCCCAAAAGCAGCTGT	down	-	-	0.33442	1	3	0	3	0
976	fru-mir-199-3-p3	ACAGTAGTCTGCACATTGGTTAAG	down	-	-	0.33442	1	3	0	3	0
977	ppy-mir-199b-p3_1ss3TA	AAATGTACAGTATTCTGC	down	-	-	0.43063	1	2	0	2	0
978	ipu-mir-203c-p3_1ss3GT_2	TTTAGATAGAACTGTTGAA	down	-	-	0.4949	1	1.5	0	1.5	0
979	dre-mir-203a-p3_1ss15CA	CAACAGTTCTATCTAAAAA	up	-	-	0.072746	0.23697	0	1	0	1
980	ipu-mir-203c-p3_1ss3GT_1	TTTAGATAGAACTGTTGA	down	-	-	0.4949	1	1.5	0	1.5	0
981	dre-mir-203a-p5_1ss15CA	CAACAGTTCTATCTAAAAA	up	-	-	0.072746	0.23697	0	1	0	1
982	mdo-mir-208a-p3_1ss13GA	AGCAAAAAGCTCATTGGTC		1	0	0.21603	0.239932	2	2	2	2
983	mml-mir-520a-p3_1ss11CG	TTTCTGTTGTGTGAAGGAA		1	0	0.5362	0.417785	0.5	0.5	0.5	0.5
984	mml-mir-520a-p3_1ss11CG	TTTCTGTTGTGTGAAGGAA		1	0	0.5362	0.417785	0.5	0.5	0.5	0.5
985	ptr-mir-548b-p3_1ss4TC	TAACTGCAGTTTTGGCCT	down	-	-	0.33442	1	3	0	3	0
986	ppy-mir-579-p5_1ss9AG	AATTAGTAGATTCATTTGG	up	-	-	0.011158	0.0561545	0	2	0	2
987	ppy-mir-579-p5_1ss9AG	AATTAGTAGATTCATTTGG	up	-	-	0.011158	0.0561545	0	2	0	2
988	mmu-mir-1187-p5_1ss12GA	TATATGTGTGTATGTATGTGTGT	down	-	-	0.4949	1	1.5	0	1.5	0
989	mmu-mir-1187-p5_1ss12GA	TATATGTGTGTATGTATGTGTGT	down	-	-	0.4949	1	1.5	0	1.5	0
990	mmu-mir-1192-p3_1ss2TG	TGGCTCTTTTTGTTTGTTT		1	0	0.28399	0.239932	1.5	1.5	1.5	1.5
991	mmu-mir-1192-p3_1ss2TG	TGGCTCTTTTTGTTTGTTT		1	0	0.28399	0.239932	1.5	1.5	1.5	1.5
992	mmu-miR-1192_R-4_1ss2AG	AGACAAACAAACAGACCA	down	-	-	0.43063	1	2	0	2	0
993	mmu-miR-1192_R-4_1ss2AG	AGACAAACAAACAGACCA	down	-	-	0.43063	1	2	0	2	0
994	mmu-mir-1198-p3_1ss10TG	TCTTTTGTTGATTTTGTT		1	0	0.5362	0.417785	0.5	0.5	0.5	0.5
995	mmu-mir-1198-p3_1ss10TG	TCTTTTGTTGATTTTGTT		1	0	0.5362	0.417785	0.5	0.5	0.5	0.5
996	bta-mir-1246-p3_1ss18AG	TGGATTTTTGGAGCAGGGAG	up	-	-	0.011158	0.0561545	0	2	0	2
997	cgr-mir-1285-p5	ACTCCTGTGCTGATCAGTA	up	-	-	0.072746	0.23697	0	1	0	1
998	oan-miR-1386_1ss7GC	CTCCTGCCTGGCTCGCCA	down	-	-	0.26504	0.578907	4	0	4	0
999	oan-miR-1386_1ss7GC	CTCCTGCCTGGCTCGCCA	down	-	-	0.26504	0.578907	4	0	4	0
1000	oan-miR-1386_L+1	ACTCCTGGCTGGCTCGCCA	up	-	-	0.072746	0.23697	0	1	0	1
1001	oan-miR-1386_L+1	ACTCCTGGCTGGCTCGCCA	up	-	-	0.072746	0.23697	0	1	0	1
1002	cin-mir-1502d-p5_1ss12CT	CAGGAATAAGTTTTTCTT	up	-	-	0.02797	0.0561547	0	1.5	0	1.5
1003	cin-mir-1502d-p3_1ss12CT	CAGGAATAAGTTTTTCTT	up	-	-	0.02797	0.0561547	0	1.5	0	1.5
1004	mmu-mir-1957a-p5_1ss20AT	TAGCTCAGTGGTAGAGCATTTG	down	-	-	0.37824	1	2.5	0	2.5	0
1005	mmu-miR-1957a_L+2_1ss17AT	CTCAGTGGTAGAGCATTTGAC	down	-	-	0.57733	1	1	0	1	0
1006	mmu-mir-1957a-p3_1ss19AT	AGCTCAGTGGTAGAGCATTTGA		1	0	0.5362	0.417785	0.5	0.5	0.5	0.5
1007	mmu-mir-1957a-p3_1ss20AT	TAGCTCAGTGGTAGAGCATTTG	down	-	-	0.37824	1	2.5	0	2.5	0
1008	bta-mir-2284z-2-p5_1ss9GT	GTTTTTCTTTAATATCTT	down	-	-	0.43063	1	2	0	2	0
1009	bta-mir-2284p-p3_1ss5CT	AAACTAGAACAAATTTTT	down	-	-	0.57733	1	1	0	1	0
1010	bta-mir-2284p-p3_1ss5CT	AAACTAGAACAAATTTTT	down	-	-	0.57733	1	1	0	1	0
1011	bta-mir-2293-p5_1ss7TG	TTTGTAGTTGAATTTCTTC	up	-	-	0.011158	0.0561545	0	2	0	2
1012	bta-mir-2293-p5_1ss7TG	TTTGTAGTTGAATTTCTTC	up	-	-	0.011158	0.0561545	0	2	0	2
1013	bta-mir-2293-p5_1ss6TG	TTGTAGTTGAATTTCTTCT		1	0	0.5362	0.417785	0.5	0.5	0.5	0.5
1014	bta-mir-2293-p5_1ss6TG	TTGTAGTTGAATTTCTTCT		1	0	0.5362	0.417785	0.5	0.5	0.5	0.5
1015	bta-miR-2404_1ss9CA	TTGCACTGAATGGTATCTGC	down	-	-	0.37824	1	2.5	0	2.5	0
1016	bta-miR-2404_1ss9CA	TTGCACTGAATGGTATCTGC	down	-	-	0.37824	1	2.5	0	2.5	0
1017	bta-mir-2417-p5_1ss13AG	CACTGAAAATTTGATTTT	down	-	-	0.57733	1	1	0	1	0
1018	bta-mir-2417-p3_1ss13AG	CACTGAAAATTTGATTTT	down	-	-	0.57733	1	1	0	1	0
1019	bta-miR-2424_L-1R-3_1ss2GC	CATCTTTGGTAATCTGATG	down	-	-	0.43063	1	2	0	2	0
1020	bta-miR-2424_L-1R-3_1ss2GC	CATCTTTGGTAATCTGATG	down	-	-	0.43063	1	2	0	2	0
1021	tgu-miR-2976_1ss5AG	GCGGGGCGGAGCGGAGCGGGG	down	-	-	0.43063	1	2	0	2	0
1022	hsa-mir-3159-p5_1ss11AG	CACGCCTGTAGTCCCAGC	down	-	-	0.43063	1	2	0	2	0
1023	hsa-mir-3184-p3_1ss18GC	TTTTGGAAAATAGAAAACT	down	-	-	0.4949	1	1.5	0	1.5	0
1024	hsa-mir-3184-p3_1ss18GC	TTTTGGAAAATAGAAAACT	down	-	-	0.4949	1	1.5	0	1.5	0
1025	hsa-miR-3607-3p_L+5	GTGATACTGTAAACGCTTTCTGATG	down	-	-	0.43063	1	2	0	2	0
1026	mmu-miR-3968_1ss14AT	CGAATCCCACTCCTGACACCA	up	-	-	0.072746	0.23697	0	1	0	1
1027	cin-mir-4039-p3_1ss5TA	TCTAAATTGAATAGTTTGT	down	-	-	0.43063	1	2	0	2	0
1028	ssc-mir-4335-p5	GCCCCACGTTGGGCGCCA	down	-	-	0.17223	0.346724	6	0	6	0
1029	mmu-mir-5108-p3_1ss5TG	ATGGGGGTAGAGCACTGGATG	down	-	-	0.57733	1	1	0	1	0
1030	mmu-mir-5108-p3_1ss5TG	ATGGGGGTAGAGCACTGGATG	down	-	-	0.57733	1	1	0	1	0
1031	mmu-mir-6240-p5	ATTTCTGCCCAGTGCTCT		1	0	0.21603	0.239932	2	2	2	2
1032	mmu-mir-6240-p5	ATTTCTGCCCAGTGCTCT		1	0	0.21603	0.239932	2	2	2	2
1033	hsa-mir-7641-1-p3_1ss20AG	GGTTAGTACTTGGATGGGAGACT		1	0	0.5362	0.417785	0.5	0.5	0.5	0.5
1034	tgu-mir-7644-p5	GAAGGAAAAGGTTGATTGTATCTTTT	down	-	-	0.053546	0.0817568	12	0	12	0
1035	ssc-mir-7857-p3_1ss18TA	AAGAAACTGGATTGTTCA	up	-	-	0.011158	0.0561545	0	2	0	2
1036	eca-mir-8956-p5_1ss11CA	AACGCTTTTTATTGACTT		1	0	0.21603	0.239932	2	2	2	2
1037	eca-mir-9022-p5_1ss15TA	AACATTTGTTTTGGATAAA		1	0	0.38169	0.417785	1	1	1	1
1038	aca-miR-10c-3p_L-1R+2	CAAATTCGTCTCTAGGGGATT	down	-	-	0.57733	1	1	0	1	0
1039	oan-miR-20a-5p_R+1	TAAAGTGCTTATAGTGCAGGC	down	-	-	0.57733	1	1	0	1	0
1040	bta-miR-21-5p_L+2R-1	AGTAGCTTATCAGACTGATGTTGAC	down	-	-	0.17223	0.346724	6	0	6	0
1041	hsa-miR-21-5p_L+2R+1	AGTAGCTTATCAGACTGATGTTGAC	down	-	-	0.17223	0.346724	6	0	6	0
1042	pma-miR-29c_R+3	TAGCACCATTTGAAATCAGTGTTGA	down	-	-	0.33442	1	3	0	3	0
1043	aca-miR-30b-5p_L+2	AATGTAAACATCCTACACTCAGCT		1	0	0.38169	0.417785	1	1	1	1
1044	ipu-miR-30d_R-3	CTTTCAGTTGGATGTTTGC	up	-	-	0.072746	0.23697	0	1	0	1
1045	pma-miR-33a_R-2	GTGCATTGTAGTTGCATTGT	up	-	-	0.072746	0.23697	0	1	0	1
1046	age-miR-93_L+1R-2	CAAAGTGCTGTTCGTGCAGGT	down	-	-	0.57733	1	1	0	1	0
1047	ccr-miR-99_R+2_1ss16TC	AACCCGTAGATCCGACCTTGTGA	down	-	-	0.57733	1	1	0	1	0
1048	bta-miR-106b_R+1	TAAAGTGCTGACAGTGCAGATA	down	-	-	0.57733	1	1	0	1	0
1049	hsa-miR-106b-3p_R-2	CCGCACTGTGGGTACTTGCT	up	-	-	0.011158	0.0561545	0	2	0	2
1050	bta-miR-127_R-2	TCGGATCCGTCTGAGCTTGG	down	-	-	0.57733	1	1	0	1	0
1051	bta-miR-129-3p	AAGCCCTTACCCCAAAAAGCAT	down	-	-	0.69354	1	0.5	0	0.5	0
1052	bta-miR-129-3p	AAGCCCTTACCCCAAAAAGCAT	down	-	-	0.69354	1	0.5	0	0.5	0
1053	ccr-miR-130b_1ss20CA	CAGTGCAATAATGAAAGGGAAT	down	-	-	0.57733	1	1	0	1	0
1054	mdo-miR-181b-5p_R+3_1ss19TA	AACATTCATTGCTGTCGGAGGGTTGT	down	-	-	0.57733	1	1	0	1	0
1055	ccr-miR-187	TCGTGTCTTGTGTTGCAGCCAGT	up	-	-	0.20449	0.23697	0	0.5	0	0.5
1056	bta-miR-192_R-2	CTGACCTATGAATTGACAGCC	up	-	-	0.011158	0.0561545	0	2	0	2
1057	mdo-miR-195_R-4_1ss8AT	TAGCAGCTCAAAAATATT	down	-	-	0.57733	1	1	0	1	0
1058	cgr-miR-196c	TAGGTAGTTTCGTGTTGTTGGG	down	-	-	0.43063	1	2	0	2	0
1059	pma-miR-204-5p_R+2_2	TTCCCTTTGTCATCCTATGCCTTT	down	-	-	0.37824	1	2.5	0	2.5	0
1060	aca-miR-212-3p_R-2_1ss9CT	TAACAGTCTACAGTCATGGCT	down	-	-	0.33442	1	3	0	3	0
1061	ola-miR-214_L-1R+7	TACAGCAGGCACAGACAGGCAGATT	down	-	-	0.26504	0.578907	4	0	4	0
1062	hsa-miR-219b-3p_1ss22GT	AGAATTGCGTTTGGACAATCATT	down	-	-	0.33442	1	3	0	3	0
1063	oan-miR-222a-5p_1ss21TC	CGCTCAGTAGTCAGTGTAGACC	up	-	-	0.072746	0.23697	0	1	0	1
1064	aca-miR-301a-3p_R+3	CAGTGCAATAGTATTGTCAAAGCACA		1	0	0.38169	0.417785	1	1	1	1
1065	mmu-miR-325-3p_L-1R-3_1ss19TA	TTATTGAGCACCTCCTAA	down	-	-	0.33442	1	3	0	3	0
1066	bta-miR-335_R-2	TCAAGAGCAATAACGAAAAAT	up	-	-	0.072746	0.23697	0	1	0	1
1067	bta-miR-381	TATACAAGGGCAAGCTCTCTGT		1	0	0.38169	0.417785	1	1	1	1
1068	bta-miR-423-5p	TGAGGGGCAGAGAGCGAGACTTT	up	-	-	0.20449	0.23697	0	0.5	0	0.5
1069	bta-miR-423-5p	TGAGGGGCAGAGAGCGAGACTTT	up	-	-	0.20449	0.23697	0	0.5	0	0.5
1070	bta-miR-454_R+1_1ss23TA	TAGTGCAATATTGCTTATAGGGAT	down	-	-	0.43063	1	2	0	2	0
1071	mmu-miR-466h-3p_L-1_1ss4GA	ACACACGCACACACACAC	down	-	-	0.80319	1	0.2	0	0.2	0
1072	mmu-miR-466h-3p_L-1_1ss4GA	ACACACGCACACACACAC	down	-	-	0.80319	1	0.2	0	0.2	0
1073	bta-miR-487b	AATCGTACAGGGTCATCCACTT	up	-	-	0.20449	0.23697	0	0.5	0	0.5
1074	hsa-miR-487b-3p	AATCGTACAGGGTCATCCACTT	up	-	-	0.20449	0.23697	0	0.5	0	0.5
1075	bta-miR-532	CATGCCTTGAGTGTAGGACCGT	down	-	-	0.43063	1	2	0	2	0
1076	cgr-miR-532-5p	CATGCCTTGAGTGTAGGACCGT	down	-	-	0.43063	1	2	0	2	0
1077	hsa-miR-548ae-5p	AAAAGTAATTGTGGTTTTTG	up	-	-	0.3002	1	0	0.333333	0	0.333333
1078	hsa-miR-548ae-5p	AAAAGTAATTGTGGTTTTTG	up	-	-	0.3002	1	0	0.333333	0	0.333333
1079	ggo-miR-589	TGAGAACCACGTCTGCTCTGA	up	-	-	0.072746	0.23697	0	1	0	1
1080	cgr-miR-598_R-6_1ss1TA	AACGTCATCGTCGTCATC	down	-	-	0.57733	1	1	0	1	0
1081	hsa-miR-629-5p_R+1	TGGGTTTACGTTGGGAGAACTT	up	-	-	0.011158	0.0561545	0	2	0	2
1082	ggo-miR-651_R-1	TTTAGGATAAGCTTGACTTTT	up	-	-	0.072746	0.23697	0	1	0	1
1083	cfa-miR-660	TACCCATTGCATATCGGAGTTG	up	-	-	0.072746	0.23697	0	1	0	1
1084	ggo-miR-769_R+1	TGAGACCTCTGGGTTCTGAGCT	down	-	-	0.57733	1	1	0	1	0
1085	hsa-miR-769-5p	TGAGACCTCTGGGTTCTGAGCT	down	-	-	0.57733	1	1	0	1	0
1086	oan-miR-1357_L+2_1ss21CT	AGATTATGAGATCTGAGGGCT	down	-	-	0.57733	1	1	0	1	0
1087	bta-miR-1468	CTCCGTTTGCCTGTTTTGCTGA	down	-	-	0.21272	0.598366	5	0	5	0
1088	hsa-miR-3168_R+1_1ss14AC	GAGTTCTACAGTCCGACA	down	-	-	0.33442	1	3	0	3	0
1089	cin-miR-4001f-5p_L-1R-1_1ss8TA	GGAACTAACTAATGAACA	up	-	-	0.072746	0.23697	0	1	0	1
1090	cin-miR-4106-3p_L-1R-2_1ss8TG	AAAATAGTGGTTTAGTTT	up	-	-	0.072746	0.23697	0	1	0	1
1091	hsa-miR-4454_L+1_1ss3GA	CGAATCCGAGTCACGGCACCA	down	-	-	0.57733	1	1	0	1	0
1092	hsa-miR-4485-3p_L-1R-1_1ss15CT	AACGGCCGCGGTATCCTA	down	-	-	0.57733	1	1	0	1	0
1093	hsa-miR-4492_L+1	CGGGGCTGGGCGCGCGCC	down	-	-	0.57733	1	1	0	1	0
1094	hsa-miR-4699-3p_L-2R-2_1ss9CT	TTTACTTTGCAATCTTCT	up	-	-	0.072746	0.23697	0	1	0	1
1095	mmu-miR-5106_R-4_1ss1AG	GGGTCTGTAGCTCAGTTGG	down	-	-	0.43063	1	2	0	2	0
1096	mmu-miR-5112_L+1R-2	TTAGCTCAGCGGGAGAGC	up	-	-	0.072746	0.23697	0	1	0	1
1097	mmu-miR-5119_L+1R-2	TCATCTCATCCTGGGGCT	up	-	-	0.072746	0.23697	0	1	0	1
1098	mmu-miR-6239_R-2_1ss6TG	TAGCGGTGGATCACTCGG	up	-	-	0.072746	0.23697	0	1	0	1
1099	mml-miR-6529-5p	GAGAGATCAGAGGCGCAGAGT	down	-	-	0.69354	1	0.5	0	0.5	0
1100	bta-miR-6529a	GAGAGATCAGAGGCGCAGAGT	down	-	-	0.69354	1	0.5	0	0.5	0
1101	hhi-miR-7641_1ss7AG	CTGAACGCGCCCGATCTCGT	up	-	-	0.072746	0.23697	0	1	0	1
1102	ola-let-7g_R+5_1ss12TA	TGAGGTAGTAGATTGTATAGTTTTT	down	-	-	0.17223	0.346724	6	0	6	0
1103	hsa-let-7e-5p_1ss3AG	TGGGGTAGGAGGTTGTATAGTT	down	-	-	0.33442	1	3	0	3	0
1104	fru-let-7h-p3	CTATACAACTTACTGCCTTCCT	down	-	-	0.57733	1	1	0	1	0
1105	pol-let-7a-5p_R+3	TGAGGTAGTAGGTTGTATGGTTAGT	down	-	-	0.57733	1	1	0	1	0
1106	PC-3p-122000_19	TTTCAGGTGGAGAAAAAGC		1	0	0.0037154	0.00912756	11	11	11	11
1107	PC-5p-185182_11	TAAGGTTGGAGAGTTGTT		1	0	0.0016098	0.00404935	13	13	13	13
1108	PC-3p-13556_163	AAGAAATTGAAAGAATGGT		1	0	2.3404e-15	4.20703e-13	82	82	82	82
1109	PC-3p-161928_13	TAGTGATATGTTTTCAGAT		1	0	0.0016098	0.00404935	13	13	13	13
1110	PC-3p-157879_14	TTTGGATATTCATTAGCTG		1	0	0.0037154	0.00912756	11	11	11	11
1111	PC-5p-12534_176	TCTGTAGCAACTAATACTCT		1	0	1.4705e-18	6.57169e-16	101	101	101	101
1112	PC-5p-29719_80	CAACATTTCAATTAGGACT		1	0	9.1453e-10	1.61263e-08	49	49	49	49
1113	PC-5p-6682_303	AGAACATTTGATAGCAGGA	up	1.00521	0.00749454	3.1806e-34	3.63861e-29	192	193	192	193
1114	PC-5p-517_2303	AGCGGAGCTGAGCTTGCTCT	up	1.01926	0.0275263	0	7.03801e-178	1194	1217	1194	1217
1115	PC-5p-14260_156	TCAGGATTTGAAGCATTTT	up	1.02597	0.0369942	2.4829e-15	4.07687e-13	77	79	77	79
1116	PC-3p-72100_33	CAAAAATTGGTTCCATAATT	up	1.0303	0.0430687	1.9198e-07	1.74949e-06	33	34	33	34
1117	PC-3p-63944_37	AAAGTGTTTGAGTTCTTCT	up	1.04348	0.0614005	1.023e-05	4.66269e-05	23	24	23	24
1118	PC-5p-72694_33	TTTGGGCAATATCTGCATCA	up	1.04762	0.0671142	2.2795e-05	9.5615e-05	21	22	21	22
1119	PC-3p-65827_36	AAATTAATGGTAGGTTTTG	up	1.04762	0.0671142	2.2795e-05	9.5615e-05	21	22	21	22
1120	PC-3p-36501_66	TCCATTTTCTCAGTTGAAC	up	1.0625	0.0874628	1.0675e-07	1.30844e-06	32	34	32	34
1121	PC-5p-75949_31	GGTCTTTTTCATTGTGACA	up	1.0625	0.0874628	0.00017119	0.000624506	16	17	16	17
1122	PC-5p-85425_27	CTTAAATCACAAAGGTACT	up	1.07692	0.106915	1.141e-06	7.50909e-06	26	28	26	28
1123	PC-3p-27711_86	TGTGAACTTCTTTTTACTTCT	up	1.07843	0.108934	8.7587e-12	5.36498e-10	51	55	51	55
1124	PC-3p-589_2053	ACATTTTAGGAACTGACT	up	1.07887	0.109518	0	2.08118e-167	989	1067	989	1067
1125	PC-5p-24339_97	GATAATTGTTCAAAACTGA	up	1.08	0.111031	1.2918e-11	8.00233e-10	50	54	50	54
1126	PC-3p-8558_244	TTGGATTTAGACCATTGCT	up	1.08403	0.116409	9.7608e-26	7.63162e-22	119	129	119	129
1127	PC-3p-33980_71	TCTGGATTTAAAATTATGTT	up	1.08824	0.121991	1.7928e-08	3.18626e-07	34	37	34	37
1128	PC-3p-31578_76	TAATTGTGCTTCTTTTTCTTTT	up	1.09474	0.130584	2.6275e-21	3.47415e-18	95	104	95	104
1129	PC-5p-10532_204	TCTACATTACTGTTGATACT	up	1.10345	0.142019	4.2736e-26	3.51261e-22	116	128	116	128
1130	hsa-mir-6087-p3_1ss1TC	CGAGGGGCTCTCGCTTCTGGC	up	1.1087	0.148863	2.2425e-11	9.10809e-10	46	51	46	51
1131	PC-3p-184011_11	AATCCTGTTGCTGAAGTTA	up	1.11111	0.152003	0.0030165	0.00595497	9	10	9	10
1132	PC-5p-141281_16	TAGGAAAGAAATCTATGA	up	1.11111	0.152003	0.0030165	0.00595497	9	10	9	10
1133	PC-3p-125003_18	TTGTGATCAAATGATAGCT	up	1.11111	0.152003	0.0030165	0.00595497	9	10	9	10
1134	PC-3p-28542_84	GATACTGGAGATTCTGTAA	up	1.1125	0.153805	8.3106e-19	4.63222e-16	80	89	80	89
1135	PC-5p-36494_66	TCATATTTTGATTGGTTGT	up	1.13725	0.185556	4.2734e-13	3.51823e-11	51	58	51	58
1136	PC-5p-56936_42	AAAGCTATCAATTAATTGA	up	1.13793	0.186413	4.5507e-08	5.55079e-07	29	33	29	33
1137	gga-mir-6582-p3_1ss12CA	TGGGTGTTTCTATTGCAGA	up	1.14286	0.192645	0.0069481	0.0124647	7	8	7	8
1138	PC-3p-32993_73	GATAAATTCAAACAAACTT	up	1.14634	0.197037	5.568e-11	3.11311e-09	41	47	41	47
1139	PC-5p-26180_91	TAAGAAAATCTACTTTGTTTGGA	up	1.14634	0.197037	7.0981e-30	4.47828e-25	123	141	123	141
1140	PC-5p-13121_168	ACAAGATCCTTTAGTTGCT	up	1.15385	0.206451	8.5059e-20	9.99174e-17	78	90	78	90
1141	PC-3p-116104_20	CAGCTGTAAGAATTACTCA	up	1.15385	0.206451	0.00020111	0.000612886	13	15	13	15
1142	PC-3p-35079_69	AAAAACTTTTGAAATCATTTT	up	1.15625	0.209453	5.0326e-09	8.87602e-08	32	37	32	37
1143	PC-5p-76869_31	TTAGCTCTTAGTATTATTG	up	1.15789	0.211504	0.0014214	0.00413968	9.5	11	9.5	11
1144	PC-5p-76869_31	TTAGCTCTTAGTATTATTG	up	1.15789	0.211504	0.0014214	0.00413968	9.5	11	9.5	11
1145	PC-3p-65090_37	TTTGAAGATAATTTTGCTGAT	up	1.16	0.214125	2.1526e-07	2.36946e-06	25	29	25	29
1146	PC-5p-54503_44	AGAAAGTGAAACTGTAATTGT	up	1.16216	0.216811	2.5895e-10	7.15175e-09	37	43	37	43
1147	PC-3p-15586_145	AGCAACTAAAGGATCTTGT	up	1.16418	0.219313	1.5552e-17	6.4036e-15	67	78	67	78
1148	PC-3p-96484_24	AATTCTTCCTGTTGATTTT	up	1.18182	0.241008	0.0004474	0.00123527	11	13	11	13
1149	PC-5p-96606_24	CAATAAATTCTTTGGATTTT	up	1.18182	0.241008	6.8876e-07	7.53025e-06	22	26	22	26
1150	PC-3p-50300_48	TCTGAACTAAATTTATTTTT	up	1.18182	0.241008	6.8876e-07	7.53025e-06	22	26	22	26
1151	PC-3p-180117_12	AGACTAAATAGATCAACTCA	up	1.18182	0.241008	0.0004474	0.00123527	11	13	11	13
1152	PC-3p-156279_14	TTAGTAACTTGAGTTGTTTGTG	up	1.18182	0.241008	6.8876e-07	7.53025e-06	22	26	22	26
1153	PC-3p-78967_30	TTTGTGTACTTAAATGCTATA	up	1.19048	0.251539	1.0142e-06	1.12624e-05	21	25	21	25
1154	PC-3p-39511_61	TATATAGTCCAATTCTTGT	up	1.19643	0.258734	1.001e-15	3.50364e-13	56	67	56	67
1155	PC-5p-21238_110	GATGTTGTTCTACTTTTTGT	up	1.19753	0.260063	4.3193e-22	1.08288e-18	81	97	81	97
1156	hsa-mir-4262-p5_1ss1GA	AAAAGCTGCAGGTGCTGAT	up	1.2	0.263034	0.088874	0.149368	2.5	3	2.5	3
1157	hsa-mir-4262-p3_1ss1GA	AAAAGCTGCAGGTGCTGAT	up	1.2	0.263034	0.088874	0.149368	2.5	3	2.5	3
1158	PC-3p-102797_22	TAATTTCAGCTGAAGAACC	up	1.2	0.263034	0.00066711	0.00175742	10	12	10	12
1159	PC-5p-40337_60	TGTTTGTAGCAATGGATGA	up	1.2069	0.271302	5.5253e-09	1.24288e-07	29	35	29	35
1160	PC-3p-80170_29	GAATAACTCAGTCTATGT	up	1.21429	0.280108	4.5494e-05	0.000183747	14	17	14	17
1161	PC-5p-16024_141	TCTGTTCTTGAAGTTTCTGT	up	1.21739	0.283793	1.1109e-19	1.61952e-16	69	84	69	84
1162	PC-3p-218092_9	ACAGGAGATTACAAAAGTG	up	1.22222	0.289507	0.00099407	0.00250431	9	11	9	11
1163	PC-3p-155816_14	TTAGATTATGAACTTTTAAG	up	1.22222	0.289507	0.00099407	0.00250431	9	11	9	11
1164	PC-3p-113607_20	AAAATGACACAGGATTTCA	up	1.22222	0.289507	0.00099407	0.00250431	9	11	9	11
1165	PC-5p-112310_20	TTTCAGGTTCAGGAGCAGG	up	1.22222	0.289507	0.00099407	0.00250431	9	11	9	11
1166	PC-3p-19007_121	AAAGGAGTTGAGTTGTTGAT	up	1.22609	0.294061	3.5276e-32	7.0543e-27	115	141	115	141
1167	hsa-miR-4508_L+2R-1	AAGCGGGGCTGGGCGCGC	up	1.25	0.321928	0.024598	0.0394731	4	5	4	5
1168	PC-3p-125135_18	TGAGTATTTAATGAACTAT	up	1.25	0.321928	0.0014795	0.00357481	8	10	8	10
1169	PC-3p-79236_30	AAACAGTCGATAATAGTTC	up	1.25	0.321928	6.9454e-06	3.90431e-05	16	20	16	20
1170	PC-5p-36276_66	AGATTTAGGAGTTGCTTCT	up	1.25	0.321928	4.0932e-17	1.80104e-14	56	70	56	70
1171	PC-5p-87582_27	TAAAGATGCATAAGTTCTT	up	1.25	0.321928	9.8978e-05	0.000364174	12	15	12	15
1172	PC-3p-18994_121	CTTCTTAGCGAATTTCCT	up	1.25	0.321928	4.0932e-17	1.80104e-14	56	70	56	70
1173	PC-3p-62165_39	TTTGATTATTATGTAGCTGAT	up	1.25806	0.331206	2.9813e-10	1.47578e-08	31	39	31	39
1174	PC-3p-60459_40	TATCTGTTGAGTATTTTTGT	up	1.26316	0.337035	7.3131e-07	5.99392e-06	19	24	19	24
1175	PC-5p-6539_308	TTTGTGACAGAGATAGCTT	up	1.26471	0.338802	3.5151e-40	1.18756e-33	136	172	136	172
1176	PC-3p-83315_28	CAAATTGTTTGTGTCTTTCC	up	1.26667	0.341037	1.0171e-05	5.45695e-05	15	19	15	19
1177	hsa-mir-6844-p3_1ss16GA	TTTTGTAGAAATCAAACT	up	1.27273	0.347923	0.00014564	0.000512905	11	14	11	14
1178	PC-5p-29254_82	CGTAGAAAACAAAGAAAGT	up	1.27778	0.353637	5.1996e-12	5.41785e-10	36	46	36	46
1179	PC-3p-61729_39	CTATGATTTTGTTGATTCT	up	1.27778	0.353637	1.0662e-06	8.33553e-06	18	23	18	23
1180	PC-5p-23496_100	TGTGTTTTGGAAAGATTCA	up	1.28302	0.359542	4.1736e-17	2.40256e-14	53	68	53	68
1181	PC-5p-3761_487	TCAATTACTGTGTTTGCTT	up	1.28535	0.362158	0	6.66172e-96	389	500	389	500
1182	PC-5p-9448_224	TAGCTGTATAAATTATTGA	up	1.2953	0.373289	5.3211e-46	2.64078e-38	149	193	149	193
1183	PC-3p-105458_22	AAAGCAACAAACTCCAAGT	up	1.3	0.378512	0.0002138	0.000722472	10	13	10	13
1184	PC-5p-99365_23	TATGGTTGTTTGTCTATA	up	1.3	0.378512	0.0002138	0.000722472	10	13	10	13
1185	PC-5p-56120_43	TAGTTATTAGATTGTTGT	up	1.31034	0.389947	2.0683e-10	6.9271e-09	29	38	29	38
1186	PC-3p-46146_52	TCTTTTGTGGATGCTGCTT	up	1.3125	0.392317	2.2602e-11	1.10152e-09	32	42	32	42
1187	PC-3p-106066_22	CAAAATTCCCTCACAGTGC	up	1.3125	0.392317	2.2541e-06	1.60924e-05	16	21	16	21
1188	PC-3p-84644_28	GAAGGATATGTTTCATATG	up	1.3125	0.392317	2.2541e-06	1.60924e-05	16	21	16	21
1189	PC-5p-30030_80	TGAGGATATTATTGTGTTT	up	1.32653	0.407658	5.9216e-17	2.60841e-14	49	65	49	65
1190	PC-5p-28377_84	AGATTGTTCGATTTCTTGT	up	1.32759	0.408806	8.222e-20	1.11533e-16	58	77	58	77
1191	bbe-mir-2059-p3_1ss10CA	ACTGTTTTGATTTGAAAG	up	1.33333	0.415037	0.037432	0.0591539	3	4	3	4
1192	PC-3p-22243_105	CAAAGGATTCAAGAAGAGA	up	1.33333	0.415037	7.6355e-16	2.20257e-13	45	60	45	60
1193	PC-3p-52138_46	ATTGTAGTAAGTCCTAGTG	up	1.33333	0.415037	6.2212e-14	8.48243e-12	39	52	39	52
1194	PC-3p-176891_12	AAGGTAAGTTTTCTGGATCT	up	1.33333	0.415037	0.00031283	0.00101759	9	12	9	12
1195	PC-3p-127744_18	GAATATCGTAAATATATTGA	up	1.33333	0.415037	0.00031283	0.00101759	9	12	9	12
1196	PC-3p-112187_20	ATTGTTTGATGTGTTTTCC	up	1.33333	0.415037	0.00031283	0.00101759	9	12	9	12
1197	PC-3p-20201_115	TTTGTATTTTGTTGATTTGT	up	1.34328	0.425764	3.79e-23	1.98816e-19	67	90	67	90
1198	PC-3p-21606_108	AAATTATTGCAATTATTGT	up	1.34783	0.430634	1.7381e-16	6.62516e-14	46	62	46	62
1199	PC-3p-51787_47	TATGTATGTATGTAGACCT	up	1.35	0.432959	5.2874e-08	7.29776e-07	20	27	20	27
1200	PC-3p-89828_26	AAAAAACTGGAAGACTTTT	up	1.36364	0.447459	4.5711e-05	0.000207234	11	15	11	15
1201	PC-3p-141808_16	CTTGATAATCAATAGACT	up	1.36364	0.447459	4.5711e-05	0.000207234	11	15	11	15
1202	PC-5p-94026_25	TCTTGTTGTTGCTGATACT	up	1.36364	0.447459	4.5711e-05	0.000207234	11	15	11	15
1203	PC-5p-175101_12	CAAGGTCTTAAATTTTTGT	up	1.375	0.459432	0.00045562	0.00143267	8	11	8	11
1204	PC-3p-18273_126	TGAAATTACTTTAGTTGT	up	1.3913	0.476438	2.0606e-25	2.99559e-21	69	96	69	96
1205	PC-3p-25382_93	TTTGAGTCTGTTAAGTTTT	up	1.39535	0.480626	1.6161e-16	6.77163e-14	43	60	43	60
1206	PC-5p-98557_23	TTTCCAACTCAACAAACTG	up	1.4	0.485427	6.5945e-05	0.000288569	10	14	10	14
1207	PC-3p-56974_42	AAATTGTTGAGTTCTTTGT	up	1.4	0.485427	2.799e-10	9.91585e-09	25	35	25	35
1208	PC-5p-49921_48	AATGGTTTAGATTGAATTTT	up	1.4	0.485427	1.6673e-08	2.93737e-07	20	28	20	28
1209	PC-5p-97578_24	CAAGTTCTTGAATTTTTCTT	up	1.4	0.485427	6.5945e-05	0.000288569	10	14	10	14
1210	PC-5p-59710_40	TTAGCGTGTTTGGCATTTG	up	1.40909	0.494765	2.5697e-09	6.28689e-08	22	31	22	31
1211	PC-5p-47841_50	AAGACAAAATGGATTTACA	up	1.40909	0.494765	2.5697e-09	6.28689e-08	22	31	22	31
1212	PC-5p-82923_28	TATAGGTTGGTATGTTGT	up	1.41667	0.5025	9.7394e-06	5.92364e-05	12	17	12	17
1213	PC-5p-80280_29	TACAATTTGGACTTTCCTTT	up	1.41667	0.5025	9.7394e-06	5.92364e-05	12	17	12	17
1214	PC-5p-90129_26	AGATTAATGGAAAAATTCA	up	1.41667	0.5025	9.7394e-06	5.92364e-05	12	17	12	17
1215	PC-5p-12614_175	CAGTTACTCAAACAGATTCT	up	1.41892	0.504792	3.7867e-28	1.77185e-23	74	105	74	105
1216	PC-3p-11864_184	CATCTTGATCATCTTCAAA	up	1.42105	0.50696	6.0465e-29	3.92329e-24	76	108	76	108
1217	PC-5p-59384_40	AGAGAAGATCATTTACTTGT	up	1.42424	0.510195	1.6648e-13	2.18874e-11	33	47	33	47
1218	PC-5p-37332_65	CAAAACGTTCTCTTTCTGT	up	1.42424	0.510195	1.6648e-13	2.18874e-11	33	47	33	47
1219	PC-5p-197678_11	AAATTCAATTGGCTTTTTG	up	1.42857	0.514573	0.00065922	0.00201514	7	10	7	10
1220	PC-3p-244574_8	TAATCCTGGTTTGTCAGC	up	1.42857	0.514573	0.00065922	0.00201514	7	10	7	10
1221	PC-3p-217495_9	AACGACGTGCAGCTCTGAGT	up	1.42857	0.514573	0.00065922	0.00201514	7	10	7	10
1222	PC-3p-143817_15	TGAGACAACAGATGGTAATG	up	1.42857	0.514573	0.00065922	0.00201514	7	10	7	10
1223	PC-5p-141468_16	CATTAGAAGTACCTTTAGT	up	1.42857	0.514573	0.00065922	0.00201514	7	10	7	10
1224	PC-3p-35964_67	TCAGAATTTAAAACAAACC	up	1.43333	0.519374	1.5024e-12	1.36434e-10	30	43	30	43
1225	PC-5p-103238_22	TGTTGTTTCTAATGCTGGA	up	1.44444	0.530515	9.4562e-05	0.000401058	9	13	9	13
1226	PC-5p-151998_14	TAAGCTTTGACTTGGTGC	up	1.45455	0.540568	1.3885e-05	8.16823e-05	11	16	11	16
1227	PC-5p-13661_162	ACTGTTTCCATCTGTGTCT	up	1.45455	0.540568	1.8402e-26	4.74769e-22	66	96	66	96
1228	PC-3p-82315_29	ACTAACACCTGAACTTGCA	up	1.46154	0.547488	2.071e-06	1.68964e-05	13	19	13	19
1229	PC-3p-63935_37	ACTGGAGTAACTTCTGCTT	up	1.46667	0.552541	3.1239e-07	3.53439e-06	15	22	15	22
1230	PC-5p-77298_31	CAGGAATTGTTGTGTTTCT	up	1.46875	0.554589	7.2923e-14	1.17381e-11	32	47	32	47
1231	PC-3p-42345_57	AAGCAATGAAACAACCACC	up	1.47826	0.563901	1.7323e-10	7.24658e-09	23	34	23	34
1232	gga-miR-190a-3p_L+1	ACTATATATCAAACATATTCCT	up	1.5	0.584963	0.056259	0.0902525	2	3	2	3
1233	gga-mir-1805-p5_1ss7AT	TTTCAATCAGAGCTTTGC	up	1.5	0.584963	0.056259	0.0902525	2	3	2	3
1234	cin-mir-5604-p3_1ss12CT	AGTTTTCTCTATATTTTGT	up	1.5	0.584963	0.17705	0.14185	1	1.5	1	1.5
1235	cin-mir-5604-p5_1ss12CT	AGTTTTCTCTATATTTTGT	up	1.5	0.584963	0.17705	0.14185	1	1.5	1	1.5
1236	dre-miR-455-2-5p_1ss18AG	GTATGTGCCCTTGGACTGCATT	up	1.5	0.584963	0.056259	0.0902525	2	3	2	3
1237	PC-5p-84262_28	AGTGCAAGTCAATATATTGA	up	1.5	0.584963	6.68e-08	1.01228e-06	16	24	16	24
1238	PC-5p-125852_18	TTTGCTTTGTAGTTGTGCTTT	up	1.5	0.584963	4.3989e-07	4.81332e-06	14	21	14	21
1239	PC-5p-78496_30	GGATTAAATGTAGTTTCT	up	1.5	0.584963	1.0215e-08	2.14439e-07	18	27	18	27
1240	PC-5p-40378_60	TTTCTTTATGACTCCAACT	up	1.5	0.584963	5.8536e-12	4.53148e-10	26	39	26	39
1241	PC-3p-39984_60	TTTGAAAACGGAATGATT	up	1.51852	0.602665	1.2725e-12	1.31509e-10	27	41	27	41
1242	PC-3p-41700_58	AAAGGATGATATATTACTT	up	1.52381	0.607683	6.6049e-19	8.92861e-16	42	64	42	64
1243	PC-3p-47839_50	AAAGGAAAGTATTACGCT	up	1.52381	0.607683	3.3857e-10	1.31677e-08	21	32	21	32
1244	PC-5p-51893_46	CAAGATGATTATGTTATGGC	up	1.52632	0.610053	2.1929e-09	6.16009e-08	19	29	19	29
1245	PC-5p-72196_33	TGGTTGTTTCATTGCTTTT	up	1.53333	0.616671	9.3383e-08	1.37018e-06	15	23	15	23
1246	PC-3p-175215_12	TAGTTATATGATTGTGTAT	up	1.54545	0.628031	4.0954e-06	3.14767e-05	11	17	11	17
1247	PC-5p-17260_132	AATGAATCAATTAGAGTTG	up	1.55556	0.63743	9.6501e-25	1.51732e-20	54	84	54	84
1248	mml-miR-7194-3p_L-2_1ss16CT	CAGATTCTGGATTTCTACC	up	1.55605	0.637892	0	1.30489e-79	223	347	223	347
1249	mml-miR-7194-3p_L-2_1ss16CT	CAGATTCTGGATTTCTACC	up	1.55605	0.637892	0	1.30489e-79	223	347	223	347
1250	PC-3p-124084_18	TCTTTTGTGGTTGTTGTTGA	up	1.57143	0.652077	0.00018922	0.000767406	7	11	7	11
1251	PC-5p-176871_12	TCTAATTACAAAAAGATTGC	up	1.57143	0.652077	0.00018922	0.000767406	7	11	7	11
1252	PC-5p-75646_31	GGTGCTGTTAAAATTGCT	up	1.57143	0.652077	1.0078e-10	5.07086e-09	21	33	21	33
1253	PC-5p-92067_25	CAAGAGAACTCATCATTTA	up	1.57143	0.652077	1.2971e-07	1.84793e-06	14	22	14	22
1254	PC-3p-47299_51	TGATCTTCTGACATTATGT	up	1.57692	0.657112	5.2714e-13	6.78221e-11	26	41	26	41
1255	PC-5p-31974_75	TCTGAATTAATATTTGCATCT	up	1.57895	0.658963	2.3971e-18	2.78941e-15	38	60	38	60
1256	hsa-miR-4792_R+1_1ss9GT	CGGTGAGCTCTCGCTGGCC	up	1.58385	0.663437	2.9753e-37	7.76635e-31	80.5	127.5	80.5	127.5
1257	hsa-miR-4792_R+1_1ss9GT	CGGTGAGCTCTCGCTGGCC	up	1.58385	0.663437	2.9753e-37	7.76635e-31	80.5	127.5	80.5	127.5
1258	PC-3p-96537_24	CATAATCTGAAATTTTAGC	up	1.6	0.678072	5.6859e-06	4.26913e-05	10	16	10	16
1259	PC-3p-30745_78	AAAGATCAGGTTGTTGGT	up	1.60606	0.683526	4.9322e-09	1.10935e-07	16.5	26.5	16.5	26.5
1260	PC-3p-30745_78	AAAGATCAGGTTGTTGGT	up	1.60606	0.683526	4.9322e-09	1.10935e-07	16.5	26.5	16.5	26.5
1261	PC-3p-64773_37	AAACTTTGTAGAATAATAACA	up	1.60606	0.683526	1.3125e-16	7.71002e-14	33	53	33	53
1262	PC-5p-35512_68	CAAGGATTTCAACTTTTAC	up	1.61538	0.691878	1.7878e-07	2.48154e-06	13	21	13	21
1263	PC-5p-35512_68	CAAGGATTTCAACTTTTAC	up	1.61538	0.691878	1.7878e-07	2.48154e-06	13	21	13	21
1264	PC-3p-73149_32	AAATTAGGTCTAGTTTTT	up	1.61538	0.691878	1.7878e-07	2.48154e-06	13	21	13	21
1265	PC-5p-3256_543	AGAGGATCTGATCAGTACT	up	1.62037	0.696324	0	6.40047e-83	216	350	216	350
1266	PC-5p-124314_18	TTGCAGGATTACAAGACAAA	up	1.625	0.70044	3.828e-05	0.00020959	8	13	8	13
1267	PC-3p-130531_17	TAAGTTTAATAAGTCAGA	up	1.625	0.70044	3.828e-05	0.00020959	8	13	8	13
1268	PC-3p-15766_143	TTTGTAAACTATGCTTCTT	up	1.63636	0.710493	1.13e-32	5.6519e-27	66	108	66	108
1269	PC-3p-127867_18	AAGATATGTTTGGTGCTTT	up	1.63636	0.710493	1.1763e-06	1.18816e-05	11	18	11	18
1270	PC-3p-25482_93	AAGGAGCAGAATTATCTT	up	1.63889	0.712718	1.3206e-18	1.85287e-15	36	59	36	59
1271	PC-5p-17059_134	ATTGCGGATGTCAAGAAGAGT	up	1.64789	0.720618	1.8708e-35	3.07932e-29	71	117	71	117
1272	mml-miR-7194-3p_L-1R-2_1ss16CT	TCAGATTCTGGATTTCTA	up	1.66667	0.736966	0.0098504	0.0217424	3	5	3	5
1273	PC-5p-164850_13	AAAGCGATGTGATTTTTTG	up	1.66667	0.736966	2.4419e-07	3.3151e-06	12	20	12	20
1274	PC-5p-153329_14	TGAATTGTTCATTTGCTGT	up	1.66667	0.736966	0.00026209	0.00105324	6	10	6	10
1275	PC-3p-183888_11	CAAAATTGTTGGTGGAAAAAT	up	1.66667	0.736966	0.00026209	0.00105324	6	10	6	10
1276	PC-3p-8187_254	TCACAACTGATAGTGCTTCT	up	1.68966	0.756729	8.6927e-74	1.72274e-60	145	245	145	245
1277	PC-3p-124079_18	TGATATTGCTAAGTTCTT	up	1.7	0.765535	1.6005e-06	1.5885e-05	10	17	10	17
1278	PC-5p-7304_282	TAGATTTTGGAACATATTT	up	1.7013	0.766636	3.2706e-79	6.7838e-65	154	262	154	262
1279	PC-5p-117671_19	TATTGGATCAAAAATTTTT	up	1.71429	0.777608	5.2302e-05	0.000283579	7	12	7	12
1280	PC-3p-197488_11	TATTTTCTGAAAAAATTGGC	up	1.71429	0.777608	5.2302e-05	0.000283579	7	12	7	12
1281	PC-3p-8345_250	TAATTGTTGCATGTTTTGC	up	1.71739	0.780219	7.5305e-49	4.19738e-40	92	158	92	158
1282	PC-5p-85512_27	CAAGTAATGGAACTTTATCC	up	1.73913	0.798366	1.1002e-13	2.19212e-11	23	40	23	40
1283	hsa-mir-548k-p3_1ss4AT	CAATAGTACTTGCGGATTT	up	1.75	0.807355	0.0018384	0.00550289	4	7	4	7
1284	PC-3p-127104_18	TTTGTGATGGATATTTAAA	up	1.75	0.807355	1.0553e-05	7.70342e-05	8	14	8	14
1285	PC-5p-118514_19	TCTGATAGGAAGGAATTAT	up	1.75	0.807355	1.0553e-05	7.70342e-05	8	14	8	14
1286	PC-5p-277510_7	CTAATATCTGCTTTACTT	up	1.75	0.807355	1.0553e-05	7.70342e-05	8	14	8	14
1287	PC-5p-104710_22	TTAGTTATTGTTGCTTTTTT	up	1.75	0.807355	1.0553e-05	7.70342e-05	8	14	8	14
1288	PC-5p-165333_13	TAAGAGTTTGAGGTTATTT	up	1.75	0.807355	1.0553e-05	7.70342e-05	8	14	8	14
1289	PC-3p-98775_23	AAAGGATTTTTCTTGTGAAT	up	1.77778	0.830075	2.147e-06	2.10721e-05	9	16	9	16
1290	PC-5p-95095_24	TCTGGAAATTAAAAGTACT	up	1.77778	0.830075	2.147e-06	2.10721e-05	9	16	9	16
1291	PC-5p-38930_62	ATTATTGCCTGGATTTGT	up	1.78788	0.838249	7.467e-20	2.11172e-16	33	59	33	59
1292	PC-3p-14434_155	TATGTGTATGTTTGTGTACATG	up	1.7931	0.842459	7.962e-34	8.71761e-28	58	104	58	104
1293	PC-5p-52809_46	GAAAAAGATGACGTTTGA	up	1.8	0.847997	9.1239e-13	1.29799e-10	20	36	20	36
1294	PC-3p-84026_28	TAAAACAGCTGTATTTTCTCT	up	1.8	0.847997	6.1671e-10	2.66868e-08	15	27	15	27
1295	PC-5p-61464_39	ATTGGGTTGTATCAATTTTGA	up	1.8	0.847997	9.1239e-13	1.29799e-10	20	36	20	36
1296	PC-3p-11108_195	AAAGGAGCAGAATTATCTT	up	1.82609	0.868755	3.6178e-41	9.73912e-34	69	126	69	126
1297	PC-3p-22412_104	AAAGATTGTTTTGAATTTCT	up	1.82759	0.869939	6.301e-35	1.17102e-28	58	106	58	106
1298	PC-3p-15846_143	AAAGTAAAGGTGTAAAAACT	up	1.82857	0.870717	7.7804e-42	2.80232e-34	70	128	70	128
1299	PC-5p-42161_57	AATGTAAGAATTGAATTTGGTC	up	1.83077	0.87245	2.3912e-20	7.7308e-17	32.5	59.5	32.5	59.5
1300	PC-3p-235782_9	CAATTATTTTGTATTTAGT	up	1.83333	0.874469	6.9974e-05	0.00037991	6	11	6	11
1301	PC-3p-68999_35	AAAGAGCACTGTAAATATT	up	1.83333	0.874469	1.823e-15	8.35339e-13	24	44	24	44
1302	PC-3p-131291_17	TGTATTCAGGATTTAAAGCT	up	1.85714	0.893085	1.3996e-05	0.000102048	7	13	7	13
1303	PC-5p-114954_20	AGTTTCTTCGTGAATTTCT	up	1.85714	0.893085	1.3996e-05	0.000102048	7	13	7	13
1304	PC-3p-6554_308	AAATGGTAGAACTGCTACA	up	1.86111	0.896164	1.6027e-65	1.66105e-53	108	201	108	201
1305	PC-3p-9941_215	AAAGGAATTGTGATTTCTCT	up	1.86364	0.89812	7.4381e-67	1.37978e-54	110	205	110	205
1306	PC-3p-59456_40	TATTATAGGTTCAGGAGC	up	1.86667	0.900464	1.6873e-10	9.64827e-09	15	28	15	28
1307	PC-3p-5919_336	TAAGAACACTAATTTTCT	up	1.86992	0.902976	5.7584e-75	3.60513e-61	123	230	123	230
1308	PC-3p-121874_19	AAACTCTTTGAATGCTTTT	up	1.875	0.906891	2.8291e-06	2.76739e-05	8	15	8	15
1309	PC-3p-188953_11	AAAGACTAGTACTGTTTT	up	1.875	0.906891	2.8291e-06	2.76739e-05	8	15	8	15
1310	PC-5p-56822_42	AATACGTTTCTGATTCAGT	up	1.875	0.906891	5.0197e-16	3.02245e-13	24	45	24	45
1311	PC-5p-99339_23	ATATCTTGCTTTATTTTCT	up	1.875	0.906891	2.8291e-06	2.76739e-05	8	15	8	15
1312	PC-5p-30767_78	TTAGTTGATTACTTGTTGT	up	1.88372	0.913585	1.1402e-27	1.01911e-22	43	81	43	81
1313	PC-5p-50909_47	GAAATTGTCCATAATTAG	up	1.89474	0.921997	3.2671e-13	6.01606e-11	19	36	19	36
1314	PC-5p-80259_29	AATTTGTTGGATAATATTT	up	1.9	0.925999	1.1818e-07	2.07743e-06	10	19	10	19
1315	PC-5p-27986_85	TTTGTTGTAAATTTCTGTAGT	up	1.90426	0.929227	1.2502e-30	2.46105e-25	47	89.5	47	89.5
1316	PC-5p-156769_14	TTTGCTTCTGTATATCCATT	up	1.90909	0.932886	2.4354e-08	5.73573e-07	11	21	11	21
1317	PC-3p-63660_38	TCTGTATTTGCAAGTTTTTCT	up	1.92308	0.943416	1.0465e-09	4.4216e-08	13	25	13	25
1318	PC-5p-38160_63	CATATCAGTTGTATAGCTT	up	1.92593	0.945552	1.3032e-18	2.47792e-15	27	52	27	52
1319	PC-5p-58489_41	AAAGGAATTGTTGAAGAGTTA	up	1.93103	0.949374	5.8726e-20	2.00075e-16	29	56	29	56
1320	PC-5p-43113_56	AAAGAAAATGAAGTACTA	up	1.93333	0.95109	1.2478e-20	5.69019e-17	30	58	30	58
1321	PC-5p-52268_46	AATGTCTTCAATAATTTGA	up	1.93333	0.95109	4.5513e-11	3.44782e-09	15	29	15	29
1322	PC-3p-12134_181	TAAGTTTTGTGAGCACTCT	up	1.96591	0.975197	6.8921e-59	5.21799e-48	88	173	88	173
1323	PC-3p-28767_83	AAAGATTCTTCGTTATTT	up	1.9697	0.977974	3.252e-23	4.67776e-19	33	65	33	65
1324	gga-miR-101-1-5p_L-1R+3	CGGTTATCATGGTACCGGTGCTGTT	up	2	1	0.080071	0.14185	1	2	1	2
1325	gga-miR-144-5p_R+1	GGATATCATCATATACTGTAAGT	up	2	1	0.080071	0.14185	1	2	1	2
1326	ola-mir-29a-p3_1ss15CA	TCTGTTTCTAGCACAATT	up	2	1	0.080071	0.14185	1	2	1	2
1327	bta-mir-2352-p5_1ss10GA	TGTGAAACTAAAAGAACA	up	2	1	0.080071	0.14185	1	2	1	2
1328	bfl-mir-4875b-p5_1ss15AT	ATAGAAATGCTGATTAAAAC	up	2	1	0.21585	0.417785	0.5	1	0.5	1
1329	bfl-mir-4875b-p3_1ss14AT	TAGAAATGCTGATTAAAAC	up	2	1	0.21585	0.417785	0.5	1	0.5	1
1330	mmu-miR-8094_L-1R+6_1ss2AG	GCTGAAGGACAACGAGAAGAACCGGA	up	2	1	0.080071	0.14185	1	2	1	2
1331	hsa-miR-548bb-5p_R-3_1ss11AT	AAAAGTAACTTTGGTTTTT	up	3	1.58496	0.087963	0.14185	0.5	1.5	0.5	1.5
1332	ipu-miR-212_R+1	ACCTTGGCTCTAGACTGCTTACTG	up	3	1.58496	0.16358	0.23697	0.333333	1	0.333333	1
1333	aca-miR-212-5p_R+2	ACCTTGGCTCTAGACTGCTTACTG	up	3	1.58496	0.16358	0.23697	0.333333	1	0.333333	1
1334	hsa-miR-212-5p_R+1	ACCTTGGCTCTAGACTGCTTACTG	up	3	1.58496	0.16358	0.23697	0.333333	1	0.333333	1
1335	oan-mir-19a-p3_1ss20TA	TCTTGTTTTTGTTTGTTTTA	up	4	2	0.036299	0.14185	0.5	2	0.5	2
1336	oan-mir-19a-p5_1ss20TA	TCTTGTTTTTGTTTGTTTTA	up	4	2	0.036299	0.14185	0.5	2	0.5	2
1337	hsa-mir-4262-p3_1ss19GT	AAAGCTGCAGGTGCTGATT	up	4	2	0.036299	0.14185	0.5	2	0.5	2
1338	hsa-mir-4262-p3_1ss19GT	AAAGCTGCAGGTGCTGATT	up	4	2	0.036299	0.14185	0.5	2	0.5	2
1339	bfl-mir-4875b-p5_1ss3CT	GATAAAATAGAAATGCTGAT	up	4	2	0.036299	0.14185	0.5	2	0.5	2
1340	bfl-mir-4875b-p5_1ss3CT	GATAAAATAGAAATGCTGAT	up	4	2	0.036299	0.14185	0.5	2	0.5	2
1341	hsa-mir-7641-1-p3_1ss19AG	GTTAGTACTTGGATGGGAGACT	up	4	2	0.036299	0.14185	0.5	2	0.5	2
1342	hsa-mir-7641-1-p3_1ss19AG	GTTAGTACTTGGATGGGAGACT	up	4	2	0.036299	0.14185	0.5	2	0.5	2
1343	bta-miR-139	TCTACAGTGCACGTGTCTCCAGT	up	4	2	0.036299	0.14185	0.5	2	0.5	2
1344	cgr-miR-139-5p_R+1	TCTACAGTGCACGTGTCTCCAGT	up	4	2	0.036299	0.14185	0.5	2	0.5	2
